# Supplementary material for: A syndromic surveillance tool to detect anomalous clusters of COVID-19 symptoms in the United States
Source: Sci Rep. 2021 Feb 25;11:4660. doi: 10.1038/s41598-021-84145-5 (PMC7907397; doi:10.1038/s41598-021-84145-5)
Supplement: Supplementary file 1 — Supplementary Information. [file 41598_2021_84145_MOESM1_ESM.xlsx]

## Sheet: Sheet1
Title: A Syndromic Surveillance Tool to Detect Anomalous Clusters of COVID-19 Symptoms in the United States
Authors: Amparo Güemes, Soumyajit Ray, Khaled Aboumerhi, Michael R. Desjardins, Anton Kvit, Anne E Corrigan, Brendan Fries, Timothy Shields, Robert D Stevens, Frank C Curriero, Ralph Etienne-Cummings

## Sheet: symptomatology dataset
id	Temperature	Unit	Fever	Cough	Breathing Difficulties	New loss of taste/smell	Headache	Diarrhoea	Muscle Pain	Date	FIPS
65F8C25C-74D1-477F-A4F3-221BF98D0A64	97	Farenheit	No	Yes	No	No	NA	NA	NA	4/26/2020	11001
3B14354C-69F2-4915-A7E2-230F99AB5E4A	97	Farenheit	No	No	No	No	NA	NA	NA	4/26/2020	42101
C66463F1-7CE1-4D29-B6CB-280531ED7495	97	Farenheit	No	No	No	No	NA	NA	NA	4/26/2020	11001
BDC72B10-1BF4-4365-99B5-4CEE6F08B5AC	-1	Farenheit	No	No	No	No	NA	NA	NA	4/26/2020	24510
C66463F1-7CE1-4D29-B6CB-280531ED7495	97	Farenheit	No	No	No	No	NA	NA	NA	4/26/2020	11001
65F8C25C-74D1-477F-A4F3-221BF98D0A64	97.5	Farenheit	No	No	No	No	NA	NA	NA	4/26/2020	11001
0DF5787C-BFC9-4C0D-9589-FCDAE5E936E7	98.6	Farenheit	No	Yes	Yes	Yes	NA	NA	NA	4/27/2020	24510
D2B094AD-4150-489A-95D6-CF2DD320147A	-1	Farenheit	No	Yes	Yes	Yes	NA	NA	NA	4/27/2020	24510
0DF5787C-BFC9-4C0D-9589-FCDAE5E936E7	-1	Farenheit	No	No	No	Yes	NA	NA	NA	4/27/2020	24510
0AB20F50-F76A-4F11-B16A-BB8A363AAF6C	98	Farenheit	No	Yes	Yes	No	NA	NA	NA	4/27/2020	24510
63B93CB5-3440-4AAD-B0C4-A9A201DFD684	97.7	Farenheit	No	No	Yes	No	NA	NA	NA	4/27/2020	11001
C584D24E-FABC-4ADA-BD19-1BB955F617BA	-1	Farenheit	No	Yes	No	No	NA	NA	NA	4/27/2020	24510
57254451-1C84-44FE-BD10-4F36D0DCA922	97.9	Farenheit	No	Yes	No	No	NA	NA	NA	4/27/2020	24510
0DF5787C-BFC9-4C0D-9589-FCDAE5E936E7	97	Farenheit	No	Yes	No	No	NA	NA	NA	4/27/2020	24510
0DF5787C-BFC9-4C0D-9589-FCDAE5E936E7	-1	Farenheit	No	Yes	No	No	NA	NA	NA	4/27/2020	24510
762124F5-4A28-4D39-9CAD-39D861B63C30	-1	Farenheit	No	Yes	No	No	NA	NA	NA	4/27/2020	9007
762124F5-4A28-4D39-9CAD-39D861B63C30	97.7	Farenheit	No	Yes	No	No	NA	NA	NA	4/27/2020	9007
1A1A2676-12BB-4C15-97EC-F3716D042BAD	97.16	Farenheit	No	No	No	No	NA	NA	NA	4/27/2020	24510
63B93CB5-3440-4AAD-B0C4-A9A201DFD684	97	Farenheit	No	No	No	No	NA	NA	NA	4/27/2020	11001
7BCB43C8-2D47-4B29-9527-EB1F33691BB4	97.5	Farenheit	No	No	No	No	NA	NA	NA	4/27/2020	24025
87F20BEB-8216-4DEA-B68B-F74B744C6D53	-1	Farenheit	No	No	No	No	NA	NA	NA	4/27/2020	12087
0A8BE771-53FC-40E0-98B0-AD3533083E16	-1	Farenheit	No	No	No	No	NA	NA	NA	4/27/2020	24510
5ABB1BC0-2A4A-428D-AF7F-E3E887128235	-1	Farenheit	No	No	No	No	NA	NA	NA	4/27/2020	24510
5ABB1BC0-2A4A-428D-AF7F-E3E887128235	97	Farenheit	No	No	No	No	NA	NA	NA	4/27/2020	24510
E8F3482A-CAD4-4C95-859E-3D45DCDC0DE4	97.3	Farenheit	No	No	No	No	NA	NA	NA	4/27/2020	24510
DD68E0B6-C4F9-400C-A49B-47700C4430E2	-1	Farenheit	No	No	No	No	NA	NA	NA	4/27/2020	12086
DD68E0B6-C4F9-400C-A49B-47700C4430E2	-1	Farenheit	No	No	No	No	NA	NA	NA	4/27/2020	12086
E3DA46DC-B037-4148-A63E-C062B62CE5D1	-1	Farenheit	No	No	No	No	NA	NA	NA	4/27/2020	11001
E3DA46DC-B037-4148-A63E-C062B62CE5D1	-1	Farenheit	No	No	No	No	NA	NA	NA	4/27/2020	11001
2FD8F8E8-68E5-4D3E-A24D-12BF6685866C	98.6	Farenheit	No	No	No	No	NA	NA	NA	4/27/2020	24027
E3BEAFF7-8DFA-49C6-A9A6-8B52D1FE828D	98	Farenheit	No	No	No	No	NA	NA	NA	4/27/2020	37191
63B93CB5-3440-4AAD-B0C4-A9A201DFD684	98.1	Farenheit	No	No	No	No	NA	NA	NA	4/27/2020	11001
E7CD65FC-8ED8-4426-A780-901C3A44880C	98.7	Farenheit	No	No	No	No	NA	NA	NA	4/27/2020	11001
8C16E8E7-AAF0-4B6B-889E-34E298A3ACEE	98.6	Farenheit	No	No	No	No	NA	NA	NA	4/27/2020	24510
EA659015-8994-41AE-99C0-B9526A40B21B	98.3	Farenheit	No	No	No	No	NA	NA	NA	4/27/2020	24510
A3B1627F-415B-41D8-B3CC-083615F8435C	97	Farenheit	No	No	No	No	NA	NA	NA	4/27/2020	42101
559A3947-4C8D-45EC-B177-833AC28C701D	98.7	Farenheit	No	No	No	No	NA	NA	NA	4/27/2020	10003
762124F5-4A28-4D39-9CAD-39D861B63C30	97.6	Farenheit	No	Yes	No	No	NA	NA	NA	4/28/2020	9003
57254451-1C84-44FE-BD10-4F36D0DCA922	98.6	Farenheit	No	Yes	No	No	NA	NA	NA	4/28/2020	24510
2F78178E-D952-483B-875E-DF1741CA1F61	98.5	Farenheit	No	Yes	No	No	NA	NA	NA	4/28/2020	6059
CF2DB9EC-60BD-4670-B57B-F1057EB37790	96.98	Farenheit	No	No	No	No	NA	NA	NA	4/28/2020	24510
A8C16D4E-CAFD-445B-B9BA-5063654D0FBC	98.6	Farenheit	No	No	No	No	NA	NA	NA	4/28/2020	25017
67CF2CC0-BE6F-4265-AECE-9FE17E40B580	98.7	Farenheit	No	No	No	No	NA	NA	NA	4/28/2020	10003
E7CD65FC-8ED8-4426-A780-901C3A44880C	97.1	Farenheit	No	No	No	No	NA	NA	NA	4/28/2020	11001
FEF6B16A-019B-4D8E-9483-E6A89C93241A	-1	Farenheit	No	No	No	No	NA	NA	NA	4/28/2020	39017
A3B1627F-415B-41D8-B3CC-083615F8435C	97.5	Farenheit	No	No	No	No	NA	NA	NA	4/28/2020	42101
067196C6-5F9A-4410-96B0-0E89024E5546	97.6	Farenheit	No	No	No	No	NA	NA	NA	4/28/2020	24510
E3BEAFF7-8DFA-49C6-A9A6-8B52D1FE828D	97	Farenheit	No	No	No	No	NA	NA	NA	4/28/2020	37191
63B93CB5-3440-4AAD-B0C4-A9A201DFD684	97.7	Farenheit	No	No	No	No	NA	NA	NA	4/28/2020	11001
EA659015-8994-41AE-99C0-B9526A40B21B	98.8	Farenheit	No	No	No	No	NA	NA	NA	4/28/2020	24510
63B93CB5-3440-4AAD-B0C4-A9A201DFD684	98.1	Farenheit	No	No	No	No	NA	NA	NA	4/28/2020	11001
63B93CB5-3440-4AAD-B0C4-A9A201DFD684	98.1	Farenheit	No	No	No	No	NA	NA	NA	4/28/2020	11001
E8F3482A-CAD4-4C95-859E-3D45DCDC0DE4	98.1	Farenheit	No	No	No	No	NA	NA	NA	4/28/2020	24510
5ABB1BC0-2A4A-428D-AF7F-E3E887128235	98	Farenheit	No	No	No	No	NA	NA	NA	4/28/2020	24510
A3B1627F-415B-41D8-B3CC-083615F8435C	97.1	Farenheit	No	No	No	No	NA	NA	NA	4/28/2020	42101
E7CD65FC-8ED8-4426-A780-901C3A44880C	98.1	Farenheit	No	No	No	No	NA	NA	NA	4/28/2020	11001
C584D24E-FABC-4ADA-BD19-1BB955F617BA	97.4	Farenheit	No	No	No	No	NA	NA	NA	4/28/2020	24005
8C16E8E7-AAF0-4B6B-889E-34E298A3ACEE	98.6	Farenheit	No	No	No	No	NA	NA	NA	4/28/2020	24510
8088432A-93ED-4FD1-A08D-DC78F859165C	97.5	Farenheit	No	No	No	No	NA	NA	NA	4/28/2020	11001
57254451-1C84-44FE-BD10-4F36D0DCA922	98.4	Farenheit	No	Yes	No	No	NA	NA	NA	4/29/2020	24510
762124F5-4A28-4D39-9CAD-39D861B63C30	97.7	Farenheit	No	Yes	No	No	NA	NA	NA	4/29/2020	9003
CF2DB9EC-60BD-4670-B57B-F1057EB37790	98.96	Farenheit	No	No	No	No	NA	NA	NA	4/29/2020	24510
83A6470F-2633-4C2B-8E5E-1B620DC2EDF9	-1	Farenheit	No	No	No	No	NA	NA	NA	4/29/2020	24510
67CF2CC0-BE6F-4265-AECE-9FE17E40B580	98	Farenheit	No	No	No	No	NA	NA	NA	4/29/2020	10003
2FD8F8E8-68E5-4D3E-A24D-12BF6685866C	98.9	Farenheit	No	No	No	No	NA	NA	NA	4/29/2020	24027
A3B1627F-415B-41D8-B3CC-083615F8435C	97	Farenheit	No	No	No	No	NA	NA	NA	4/29/2020	42101
8088432A-93ED-4FD1-A08D-DC78F859165C	98.1	Farenheit	No	No	No	No	NA	NA	NA	4/29/2020	11001
E7CD65FC-8ED8-4426-A780-901C3A44880C	97.9	Farenheit	No	No	No	No	NA	NA	NA	4/29/2020	11001
EA659015-8994-41AE-99C0-B9526A40B21B	98.7	Farenheit	No	No	No	No	NA	NA	NA	4/29/2020	24510
AD93BC02-1EDD-4C50-8C0F-10CC830BE6ED	98.5	Farenheit	No	No	No	No	NA	NA	NA	4/29/2020	24510
E3BEAFF7-8DFA-49C6-A9A6-8B52D1FE828D	97	Farenheit	No	No	No	No	NA	NA	NA	4/29/2020	37191
8088432A-93ED-4FD1-A08D-DC78F859165C	98.5	Farenheit	No	No	No	No	NA	NA	NA	4/29/2020	11001
8088432A-93ED-4FD1-A08D-DC78F859165C	97.5	Farenheit	No	No	No	No	NA	NA	NA	4/29/2020	11001
067196C6-5F9A-4410-96B0-0E89024E5546	97.3	Farenheit	No	No	No	No	NA	NA	NA	4/29/2020	24510
C584D24E-FABC-4ADA-BD19-1BB955F617BA	98.6	Farenheit	No	No	No	No	NA	NA	NA	4/29/2020	24005
C584D24E-FABC-4ADA-BD19-1BB955F617BA	98.6	Farenheit	No	No	No	No	NA	NA	NA	4/29/2020	24005
67CF2CC0-BE6F-4265-AECE-9FE17E40B580	98	Farenheit	No	No	No	No	NA	NA	NA	4/29/2020	10003
E8F3482A-CAD4-4C95-859E-3D45DCDC0DE4	97.6	Farenheit	No	No	No	No	NA	NA	NA	4/29/2020	24510
5ABB1BC0-2A4A-428D-AF7F-E3E887128235	97.9	Farenheit	No	No	No	No	NA	NA	NA	4/29/2020	24510
E7CD65FC-8ED8-4426-A780-901C3A44880C	97.5	Farenheit	No	No	No	No	NA	NA	NA	4/29/2020	11001
83A6470F-2633-4C2B-8E5E-1B620DC2EDF9	-1	Farenheit	No	No	No	No	NA	NA	NA	4/29/2020	24510
83A6470F-2633-4C2B-8E5E-1B620DC2EDF9	-1	Farenheit	No	No	No	No	NA	NA	NA	4/29/2020	24510
8C16E8E7-AAF0-4B6B-889E-34E298A3ACEE	98.6	Farenheit	No	No	No	No	NA	NA	NA	4/29/2020	24510
2FD8F8E8-68E5-4D3E-A24D-12BF6685866C	98.1	Farenheit	No	No	No	No	NA	NA	NA	4/29/2020	24027
344114CF-7C0B-465C-BCCD-B0578F6E874F	-1	Farenheit	No	No	No	No	NA	NA	NA	4/29/2020	34023
AD93BC02-1EDD-4C50-8C0F-10CC830BE6ED	98.5	Farenheit	No	No	No	No	NA	NA	NA	4/29/2020	24510
EE5F966D-3976-4728-8BBB-A30CCE0A5FB4	98.5	Farenheit	No	No	No	No	NA	NA	NA	4/29/2020	24510
329E4BB9-4A12-4A32-9887-0354F59C49F7	100.9	Farenheit	Yes	Yes	Yes	Yes	NA	NA	NA	4/30/2020	6085
E2F961C9-C527-4360-8B0C-F23F9D5292A5	-1	Farenheit	No	No	Yes	No	NA	NA	NA	4/30/2020	6085
E2F961C9-C527-4360-8B0C-F23F9D5292A5	100.4	Farenheit	Yes	Yes	No	No	NA	NA	NA	4/30/2020	6085
CD1F6AAD-77E8-4074-9A1C-5E06BDEEF225	98.5	Farenheit	No	Yes	No	No	NA	NA	NA	4/30/2020	6001
762124F5-4A28-4D39-9CAD-39D861B63C30	98.1	Farenheit	No	Yes	No	No	NA	NA	NA	4/30/2020	9003
AD93BC02-1EDD-4C50-8C0F-10CC830BE6ED	98.6	Farenheit	No	Yes	No	No	NA	NA	NA	4/30/2020	24510
E80C4084-D427-4C29-88FA-F7727859E76D	96.8	Farenheit	No	No	No	No	NA	NA	NA	4/30/2020	24510
175E9EDE-07DF-47F8-BEED-C2B304719205	96.8	Farenheit	No	No	No	No	NA	NA	NA	4/30/2020	24510
E7CD65FC-8ED8-4426-A780-901C3A44880C	97.9	Farenheit	No	No	No	No	NA	NA	NA	4/30/2020	11001
74893B71-FD97-4628-A18F-312D42AF9634	98	Farenheit	No	No	No	No	NA	NA	NA	4/30/2020	11001
E7CD65FC-8ED8-4426-A780-901C3A44880C	97.9	Farenheit	No	No	No	No	NA	NA	NA	4/30/2020	11001
74893B71-FD97-4628-A18F-312D42AF9634	98.2	Farenheit	No	No	No	No	NA	NA	NA	4/30/2020	11001
C584D24E-FABC-4ADA-BD19-1BB955F617BA	98.8	Farenheit	No	No	No	No	NA	NA	NA	4/30/2020	24005
EE5F966D-3976-4728-8BBB-A30CCE0A5FB4	98.5	Farenheit	No	No	No	No	NA	NA	NA	4/30/2020	24510
EE5F966D-3976-4728-8BBB-A30CCE0A5FB4	98.5	Farenheit	No	No	No	No	NA	NA	NA	4/30/2020	24510
AD93BC02-1EDD-4C50-8C0F-10CC830BE6ED	98.5	Farenheit	No	No	No	No	NA	NA	NA	4/30/2020	24510
E3BEAFF7-8DFA-49C6-A9A6-8B52D1FE828D	97.5	Farenheit	No	No	No	No	NA	NA	NA	4/30/2020	37191
067196C6-5F9A-4410-96B0-0E89024E5546	97.2	Farenheit	No	No	No	No	NA	NA	NA	4/30/2020	24510
E8F3482A-CAD4-4C95-859E-3D45DCDC0DE4	97	Farenheit	No	No	No	No	NA	NA	NA	4/30/2020	24510
E8F3482A-CAD4-4C95-859E-3D45DCDC0DE4	97	Farenheit	No	No	No	No	NA	NA	NA	4/30/2020	24510
5ABB1BC0-2A4A-428D-AF7F-E3E887128235	97	Farenheit	No	No	No	No	NA	NA	NA	4/30/2020	24510
5ABB1BC0-2A4A-428D-AF7F-E3E887128235	97	Farenheit	No	No	No	No	NA	NA	NA	4/30/2020	24510
344114CF-7C0B-465C-BCCD-B0578F6E874F	-1	Farenheit	No	No	No	No	NA	NA	NA	4/30/2020	34023
7472052C-5357-40B5-883D-A129D43C7640	-1	Farenheit	No	No	No	No	NA	NA	NA	4/30/2020	11001
7472052C-5357-40B5-883D-A129D43C7640	-1	Farenheit	No	No	No	No	NA	NA	NA	4/30/2020	11001
57254451-1C84-44FE-BD10-4F36D0DCA922	99	Farenheit	No	No	No	No	NA	NA	NA	4/30/2020	24510
E80C4084-D427-4C29-88FA-F7727859E76D	99	Farenheit	No	No	No	No	NA	NA	NA	4/30/2020	24510
74893B71-FD97-4628-A18F-312D42AF9634	98.1	Farenheit	No	No	No	No	NA	NA	NA	4/30/2020	11001
AD93BC02-1EDD-4C50-8C0F-10CC830BE6ED	98.5	Farenheit	No	No	No	No	NA	NA	NA	4/30/2020	24510
B61D76B3-A978-4CD0-9284-E7240505C4F6	-1	Farenheit	No	No	No	No	NA	NA	NA	4/30/2020	24510
B61D76B3-A978-4CD0-9284-E7240505C4F6	-1	Farenheit	No	No	No	No	NA	NA	NA	4/30/2020	24510
8C16E8E7-AAF0-4B6B-889E-34E298A3ACEE	98.6	Farenheit	No	No	No	No	NA	NA	NA	4/30/2020	24510
7F419531-92AF-40E3-B265-037428069B88	-1	Farenheit	No	No	No	No	NA	NA	NA	4/30/2020	24025
B5723FFB-1DDE-4C7E-8BA0-7606AA2A246C	98.5	Farenheit	No	No	No	No	NA	NA	NA	4/30/2020	49035
289979D9-4833-4D10-BFEE-DAFA0E1331FE	96.1	Farenheit	No	Yes	Yes	Yes	NA	NA	NA	2020-01-05	24510
68725225-9B4A-4878-8037-2EE7B4765642	-1	Farenheit	No	Yes	Yes	Yes	NA	NA	NA	2020-01-05	24033
68725225-9B4A-4878-8037-2EE7B4765642	-1	Farenheit	No	Yes	Yes	Yes	NA	NA	NA	2020-01-05	24033
F9BD138D-977E-4C55-81E5-A836976EFE7F	-1	Farenheit	No	Yes	Yes	Yes	NA	NA	NA	2020-01-05	24510
A9B98D57-02B4-460A-B15E-B2D9FD86528D	-1	Farenheit	No	Yes	Yes	Yes	NA	NA	NA	2020-01-05	24510
71901CD4-5C2A-43A2-BC12-04816D9E77E2	96.6	Farenheit	No	Yes	Yes	Yes	NA	NA	NA	2020-01-05	24510
8BF9FE61-74E9-444F-ABF0-B09E2769CF41	-1	Farenheit	No	Yes	Yes	Yes	NA	NA	NA	2020-01-05	24510
FE682914-F3A1-481B-8DAF-B0727550F3A0	-1	Farenheit	No	Yes	Yes	Yes	NA	NA	NA	2020-01-05	24510
EBF787B8-570B-4A7D-BEC4-465CA7EBADC9	98.9	Farenheit	No	Yes	No	Yes	NA	NA	NA	2020-01-05	6097
5E92380B-D30F-4697-B4A1-EA95D313A193	-1	Farenheit	No	No	No	Yes	NA	NA	NA	2020-01-05	39085
289979D9-4833-4D10-BFEE-DAFA0E1331FE	-1	Farenheit	No	No	No	Yes	NA	NA	NA	2020-01-05	24510
EBF787B8-570B-4A7D-BEC4-465CA7EBADC9	99.1	Farenheit	No	No	No	Yes	NA	NA	NA	2020-01-05	6097
D2D54E07-D69E-4F07-804B-A7512895C110	95	Farenheit	No	Yes	Yes	No	NA	NA	NA	2020-01-05	36103
D2B094AD-4150-489A-95D6-CF2DD320147A	97.1	Farenheit	No	Yes	Yes	No	NA	NA	NA	2020-01-05	24510
B132BB1D-FC19-45AF-82B2-92B3F418D249	97	Farenheit	No	Yes	Yes	No	NA	NA	NA	2020-01-05	24510
68725225-9B4A-4878-8037-2EE7B4765642	-1	Farenheit	No	Yes	Yes	No	NA	NA	NA	2020-01-05	24033
8D0A9ECE-3F52-4BC6-93F6-16BABEED3076	97	Farenheit	No	Yes	Yes	No	NA	NA	NA	2020-01-05	18057
108EE00F-2481-42BF-8343-EECA33F1FB7D	99.8	Farenheit	No	Yes	Yes	No	NA	NA	NA	2020-01-05	21111
00BB6707-9870-4EED-AA8F-A16FB7792C0E	-1	Farenheit	No	Yes	Yes	No	NA	NA	NA	2020-01-05	36103
FBF6D4CF-D13A-47CC-BD3E-F5FEF43F890D	97.7	Farenheit	No	No	Yes	No	NA	NA	NA	2020-01-05	36055
63E9D313-6973-4B4E-ADF7-FCA12E0FFFA7	97.7	Farenheit	No	Yes	No	No	NA	NA	NA	2020-01-05	25025
F9619A7B-63FC-4641-93F6-14A06057978C	97	Farenheit	No	Yes	No	No	NA	NA	NA	2020-01-05	26125
EC4C99E1-3728-468C-9083-D183D6B9CEE5	98.6	Farenheit	No	Yes	No	No	NA	NA	NA	2020-01-05	25015
89E1BB15-0B5C-4D03-8B47-F09516FC3D05	98.9	Farenheit	No	Yes	No	No	NA	NA	NA	2020-01-05	15003
6C54A695-94F5-43F2-946A-F3755C76F146	97	Farenheit	No	Yes	No	No	NA	NA	NA	2020-01-05	51510
6E1938A9-C04D-43BE-8760-99B8990CB3EE	-1	Farenheit	No	Yes	No	No	NA	NA	NA	2020-01-05	1117
5CA79116-3643-4AC9-A230-C5E82B054D24	98.2	Farenheit	No	Yes	No	No	NA	NA	NA	2020-01-05	42017
8F0F8F7D-9C60-4D33-BCC4-C5BFB70EE809	97.7	Farenheit	No	Yes	No	No	NA	NA	NA	2020-01-05	11001
C413AE1C-24E0-46B3-A16D-70DDA5D0C829	-1	Farenheit	No	Yes	No	No	NA	NA	NA	2020-01-05	2020
A3584579-F7A2-4C7C-873C-03732023B84C	98	Farenheit	No	Yes	No	No	NA	NA	NA	2020-01-05	17031
00BB6707-9870-4EED-AA8F-A16FB7792C0E	-1	Farenheit	No	Yes	No	No	NA	NA	NA	2020-01-05	36103
281D9B3A-F714-45AC-B566-141030971173	-1	Farenheit	No	Yes	No	No	NA	NA	NA	2020-01-05	24510
762124F5-4A28-4D39-9CAD-39D861B63C30	98.4	Farenheit	No	Yes	No	No	NA	NA	NA	2020-01-05	9003
C0A57750-49FD-42C8-88E3-8F36389F41DD	-1	Farenheit	No	Yes	No	No	NA	NA	NA	2020-01-05	24510
920209CC-3E5C-49D7-B0D8-6BF63881400A	104	Farenheit	Yes	No	No	No	NA	NA	NA	2020-01-05	24510
C82ADAAA-8B81-40A6-AFC6-298940B222A9	95.54	Farenheit	No	No	No	No	NA	NA	NA	2020-01-05	24510
C82ADAAA-8B81-40A6-AFC6-298940B222A9	-1	Farenheit	No	No	No	No	NA	NA	NA	2020-01-05	24510
1D3DDD0E-947B-4029-AEAA-8A9A0CD6C5B0	96.8	Farenheit	No	No	No	No	NA	NA	NA	2020-01-05	24005
6FCB9972-94C8-41F5-8BEA-033109464396	98.6	Farenheit	No	No	No	No	NA	NA	NA	2020-01-05	24510
63824D4F-BABF-4A05-9AC9-7D2F62B21F2E	97.88	Farenheit	No	No	No	No	NA	NA	NA	2020-01-05	6037
DF1E5C34-17F1-4B16-B648-652813E5E261	98.6	Farenheit	No	No	No	No	NA	NA	NA	2020-01-05	24510
859B59FE-2192-4A9B-B645-098113CA3AF4	-1	Farenheit	No	No	No	No	NA	NA	NA	2020-01-05	11001
21578FD9-64D3-4309-80B6-9C5C8DA93FB4	98.6	Farenheit	No	No	No	No	NA	NA	NA	2020-01-05	54061
63824D4F-BABF-4A05-9AC9-7D2F62B21F2E	97.88	Farenheit	No	No	No	No	NA	NA	NA	2020-01-05	6037
63824D4F-BABF-4A05-9AC9-7D2F62B21F2E	97.88	Farenheit	No	No	No	No	NA	NA	NA	2020-01-05	6037
A69B7DE8-8221-4DD1-B5B8-9D54665EA2D5	97.7	Farenheit	No	No	No	No	NA	NA	NA	2020-01-05	24510
62E5925B-59A5-44E9-9621-58373DEA37F9	98.24	Farenheit	No	No	No	No	NA	NA	NA	2020-01-05	17197
5D317693-863A-40CF-B85B-CD11C1669CE6	96.8	Farenheit	No	No	No	No	NA	NA	NA	2020-01-05	24510
50B85D7A-E9A0-4335-AA7E-B13BE6606A84	97.7	Farenheit	No	No	No	No	NA	NA	NA	2020-01-05	24510
A349764D-B74F-4077-A2B8-3E2673514833	98.96	Farenheit	No	No	No	No	NA	NA	NA	2020-01-05	6037
3A586174-BF9B-489B-8DA1-B19147A62870	97.52	Farenheit	No	No	No	No	NA	NA	NA	2020-01-05	28071
78667DAE-169F-43C9-AF73-E120B03A139F	98.6	Farenheit	No	No	No	No	NA	NA	NA	2020-01-05	24510
167A836D-EEFE-411F-BB26-FE12A2C67F84	99.5	Farenheit	No	No	No	No	NA	NA	NA	2020-01-05	24510
8DF1436E-6DF1-473D-BA00-9379DB41A50B	98.06	Farenheit	No	No	No	No	NA	NA	NA	2020-01-05	17031
6D625097-8D24-411A-9190-2C0C26238DAB	-1	Farenheit	No	No	No	No	NA	NA	NA	2020-01-05	42089
6D625097-8D24-411A-9190-2C0C26238DAB	-1	Farenheit	No	No	No	No	NA	NA	NA	2020-01-05	42089
C82ADAAA-8B81-40A6-AFC6-298940B222A9	95.72	Farenheit	No	No	No	No	NA	NA	NA	2020-01-05	24510
289979D9-4833-4D10-BFEE-DAFA0E1331FE	95	Farenheit	No	No	No	No	NA	NA	NA	2020-01-05	24510
692E85A1-A037-4779-9A61-8ED8BD16F84F	97	Farenheit	No	No	No	No	NA	NA	NA	2020-01-05	11001
67CF2CC0-BE6F-4265-AECE-9FE17E40B580	98	Farenheit	No	No	No	No	NA	NA	NA	2020-01-05	10003
AA48F311-C660-429B-9D97-D1F2EDC94443	98.1	Farenheit	No	No	No	No	NA	NA	NA	2020-01-05	11001
692E85A1-A037-4779-9A61-8ED8BD16F84F	99.3	Farenheit	No	No	No	No	NA	NA	NA	2020-01-05	11001
920209CC-3E5C-49D7-B0D8-6BF63881400A	98.6	Farenheit	No	No	No	No	NA	NA	NA	2020-01-05	24510
B22B0FA9-8DC3-4AE7-A0F3-2F218A077A96	98	Farenheit	No	No	No	No	NA	NA	NA	2020-01-05	39085
B22B0FA9-8DC3-4AE7-A0F3-2F218A077A96	98	Farenheit	No	No	No	No	NA	NA	NA	2020-01-05	39055
53136CB1-3041-491B-8AE2-7C6174EA0B20	97.5	Farenheit	No	No	No	No	NA	NA	NA	2020-01-05	39153
7EB75C88-4445-4281-A096-4F81F59EF86F	97.4	Farenheit	No	No	No	No	NA	NA	NA	2020-01-05	39035
5E92380B-D30F-4697-B4A1-EA95D313A193	-1	Farenheit	No	No	No	No	NA	NA	NA	2020-01-05	39085
475FB666-02D5-40DF-B982-D335003CDB86	98.6	Farenheit	No	No	No	No	NA	NA	NA	2020-01-05	24019
8341E95B-F143-451C-9872-73932C2A171A	-1	Farenheit	No	No	No	No	NA	NA	NA	2020-01-05	24510
9EABE201-5803-4C26-A5F9-1EF1028DD215	98.7	Farenheit	No	No	No	No	NA	NA	NA	2020-01-05	24510
AF48C4B3-4B46-4462-B6F7-00181BF3839A	98.2	Farenheit	No	No	No	No	NA	NA	NA	2020-01-05	41051
938E4486-EB05-4D42-BF6E-2A877255817D	97	Farenheit	No	No	No	No	NA	NA	NA	2020-01-05	24510
E3BEAFF7-8DFA-49C6-A9A6-8B52D1FE828D	97.5	Farenheit	No	No	No	No	NA	NA	NA	2020-01-05	37191
5E92380B-D30F-4697-B4A1-EA95D313A193	97	Farenheit	No	No	No	No	NA	NA	NA	2020-01-05	39085
5E92380B-D30F-4697-B4A1-EA95D313A193	97	Farenheit	No	No	No	No	NA	NA	NA	2020-01-05	39085
47001263-C52A-49A2-9F50-BBA7B0A53B2A	-1	Farenheit	No	No	No	No	NA	NA	NA	2020-01-05	6073
692E85A1-A037-4779-9A61-8ED8BD16F84F	98.8	Farenheit	No	No	No	No	NA	NA	NA	2020-01-05	11001
27E38DEF-9883-426C-8BE3-BEBF64B4635A	97	Farenheit	No	No	No	No	NA	NA	NA	2020-01-05	24003
AA48F311-C660-429B-9D97-D1F2EDC94443	97.1	Farenheit	No	No	No	No	NA	NA	NA	2020-01-05	11001
847D1A34-BBAF-4C2B-8BDB-A15FA8010053	97.6	Farenheit	No	No	No	No	NA	NA	NA	2020-01-05	24510
EA659015-8994-41AE-99C0-B9526A40B21B	98.5	Farenheit	No	No	No	No	NA	NA	NA	2020-01-05	24510
A2A1ABB8-FAB8-4058-9BDB-58C7E489CCFD	-1	Farenheit	No	No	No	No	NA	NA	NA	2020-01-05	26125
D2B094AD-4150-489A-95D6-CF2DD320147A	97	Farenheit	No	No	No	No	NA	NA	NA	2020-01-05	24510
AECA4FD5-E758-443D-AE17-90811DECF3CE	-1	Farenheit	No	No	No	No	NA	NA	NA	2020-01-05	34025
19E70F63-2DC8-4B14-8AC3-D29B93A6E7C1	97.5	Farenheit	No	No	No	No	NA	NA	NA	2020-01-05	24003
804FB03D-11ED-4D99-848D-70A156B1D7D3	-1	Farenheit	No	No	No	No	NA	NA	NA	2020-01-05	34025
AD93BC02-1EDD-4C50-8C0F-10CC830BE6ED	98.5	Farenheit	No	No	No	No	NA	NA	NA	2020-01-05	24510
76BAB4F0-60BE-4500-9252-58DBA79EAE13	98.6	Farenheit	No	No	No	No	NA	NA	NA	2020-01-05	24510
333779AC-A2C7-4F63-B03C-1A3E34641239	97.4	Farenheit	No	No	No	No	NA	NA	NA	2020-01-05	24510
C584D24E-FABC-4ADA-BD19-1BB955F617BA	98	Farenheit	No	No	No	No	NA	NA	NA	2020-01-05	24005
15E4433D-C4DD-4FDD-86C1-9F37CD5DA3C4	98.2	Farenheit	No	No	No	No	NA	NA	NA	2020-01-05	24005
E8A1849E-05A1-4F11-88C6-2345330B96C2	98.2	Farenheit	No	No	No	No	NA	NA	NA	2020-01-05	24005
81F06BBB-DCD3-450E-82E2-6E1A6E4674DC	98.1	Farenheit	No	No	No	No	NA	NA	NA	2020-01-05	24005
A5A06F5B-8CD2-4B1C-83CD-8048590780E0	97.6	Farenheit	No	No	No	No	NA	NA	NA	2020-01-05	12095
A3B1627F-415B-41D8-B3CC-083615F8435C	98.3	Farenheit	No	No	No	No	NA	NA	NA	2020-01-05	42101
25F3CDCD-B1D0-4CF4-B5C8-F39E18B0CBE7	98.4	Farenheit	No	No	No	No	NA	NA	NA	2020-01-05	24005
25F3CDCD-B1D0-4CF4-B5C8-F39E18B0CBE7	98.4	Farenheit	No	No	No	No	NA	NA	NA	2020-01-05	24510
6BCB3BE2-ACE4-4194-96C0-39D370251FCD	97.8	Farenheit	No	No	No	No	NA	NA	NA	2020-01-05	24510
6BCB3BE2-ACE4-4194-96C0-39D370251FCD	97.8	Farenheit	No	No	No	No	NA	NA	NA	2020-01-05	24005
6BCB3BE2-ACE4-4194-96C0-39D370251FCD	97	Farenheit	No	No	No	No	NA	NA	NA	2020-01-05	24510
6BCB3BE2-ACE4-4194-96C0-39D370251FCD	97	Farenheit	No	No	No	No	NA	NA	NA	2020-01-05	24005
469C822B-2A71-4180-89C5-B0C4EF00A64E	-1	Farenheit	No	No	No	No	NA	NA	NA	2020-01-05	26163
29EDE783-02E6-45E5-BF40-CFF1568BE958	97.4	Farenheit	No	No	No	No	NA	NA	NA	2020-01-05	24510
0788098A-F2D3-4169-B510-4B40DBB43640	98.2	Farenheit	No	No	No	No	NA	NA	NA	2020-01-05	10003
44DB19E1-50CC-408E-AB0C-A5FB02995CEF	-1	Farenheit	No	No	No	No	NA	NA	NA	2020-01-05	11001
62E3A598-76F7-4217-83DC-845084D34151	97.1	Farenheit	No	No	No	No	NA	NA	NA	2020-01-05	24510
7A609D38-6D8F-4CAC-8C71-2A05F8622BD6	97	Farenheit	No	No	No	No	NA	NA	NA	2020-01-05	24510
604C4808-831D-4BEC-99F0-C969D6B7B38D	98.6	Farenheit	No	No	No	No	NA	NA	NA	2020-01-05	24510
AA48F311-C660-429B-9D97-D1F2EDC94443	98.4	Farenheit	No	No	No	No	NA	NA	NA	2020-01-05	11001
475FB666-02D5-40DF-B982-D335003CDB86	98.5	Farenheit	No	No	No	No	NA	NA	NA	2020-01-05	24019
604C4808-831D-4BEC-99F0-C969D6B7B38D	98.6	Farenheit	No	No	No	No	NA	NA	NA	2020-01-05	24510
847D1A34-BBAF-4C2B-8BDB-A15FA8010053	97.9	Farenheit	No	No	No	No	NA	NA	NA	2020-01-05	24510
F94A0F86-C45C-4EA0-A5F2-2373443ECADF	98.2	Farenheit	No	No	No	No	NA	NA	NA	2020-01-05	24510
7A0804C0-C39D-43AF-BB10-D3B8236530F0	98.6	Farenheit	No	No	No	No	NA	NA	NA	2020-01-05	13067
34E333DA-DBBF-4FB8-92CD-BA9A05EC9D75	97.3	Farenheit	No	No	No	No	NA	NA	NA	2020-01-05	24027
1B5C657E-D55B-47AA-859C-6785006AC3CD	97.5	Farenheit	No	No	No	No	NA	NA	NA	2020-01-05	27053
64C0CFFE-29DE-4CE4-923A-A269B50E6067	-1	Farenheit	No	No	No	No	NA	NA	NA	2020-01-05	40109
0D004307-1EA2-4EAF-A631-E7DD5041D998	-1	Farenheit	No	No	No	No	NA	NA	NA	2020-01-05	10005
692E85A1-A037-4779-9A61-8ED8BD16F84F	98.2	Farenheit	No	No	No	No	NA	NA	NA	2020-01-05	11001
6E3657FB-64C2-42FA-B429-FE62EE58ADC6	98.4	Farenheit	No	No	No	No	NA	NA	NA	2020-01-05	24510
F6FCB1AA-6EF6-4FB0-B664-C2710CBA9362	98.6	Farenheit	No	No	No	No	NA	NA	NA	2020-01-05	17031
58A17213-01E8-4105-954B-E0413E9F61FE	98.8	Farenheit	No	No	No	No	NA	NA	NA	2020-01-05	24510
58A17213-01E8-4105-954B-E0413E9F61FE	-1	Farenheit	No	No	No	No	NA	NA	NA	2020-01-05	24510
E199AB7C-84DC-4112-99E0-0BAE2A5B9F14	-1	Farenheit	No	No	No	No	NA	NA	NA	2020-01-05	24027
E199AB7C-84DC-4112-99E0-0BAE2A5B9F14	-1	Farenheit	No	No	No	No	NA	NA	NA	2020-01-05	24027
26498D7C-F16B-4B09-97F1-55A048FD12F1	-1	Farenheit	No	No	No	No	NA	NA	NA	2020-01-05	53061
AF7963A0-274C-45A8-BC87-103CE75171B3	-1	Farenheit	No	No	No	No	NA	NA	NA	2020-01-05	24510
AF7963A0-274C-45A8-BC87-103CE75171B3	-1	Farenheit	No	No	No	No	NA	NA	NA	2020-01-05	24510
C77CD4FA-9392-43C0-BCAD-A5C86E55BE81	98.6	Farenheit	No	No	No	No	NA	NA	NA	2020-01-05	24510
3F140C6E-3553-407A-AB9B-3A7F5137464D	98.6	Farenheit	No	No	No	No	NA	NA	NA	2020-01-05	55133
63F1E721-9ED6-4DDA-A84F-14D42C530259	-1	Farenheit	No	No	No	No	NA	NA	NA	2020-01-05	53033
3C8A1112-E2A9-4177-B523-3FEDB3B05A82	-1	Farenheit	No	No	No	No	NA	NA	NA	2020-01-05	6061
A9D98660-5CDA-4BE2-BDF2-281BB845FE99	-1	Farenheit	No	No	No	No	NA	NA	NA	2020-01-05	6029
A9D98660-5CDA-4BE2-BDF2-281BB845FE99	-1	Farenheit	No	No	No	No	NA	NA	NA	2020-01-05	6029
74B85E69-A47D-4B38-991B-F7DB36ECB02C	-1	Farenheit	No	No	No	No	NA	NA	NA	2020-01-05	26125
74B85E69-A47D-4B38-991B-F7DB36ECB02C	-1	Farenheit	No	No	No	No	NA	NA	NA	2020-01-05	26125
74B85E69-A47D-4B38-991B-F7DB36ECB02C	-1	Farenheit	No	No	No	No	NA	NA	NA	2020-01-05	26125
74B85E69-A47D-4B38-991B-F7DB36ECB02C	-1	Farenheit	No	No	No	No	NA	NA	NA	2020-01-05	26125
0A24DDA8-8658-4776-A849-6AD0B77A4D47	97	Farenheit	No	No	No	No	NA	NA	NA	2020-01-05	24005
F9F982FD-42EA-4F10-9134-53913FB3744C	-1	Farenheit	No	No	No	No	NA	NA	NA	2020-01-05	36111
F9F982FD-42EA-4F10-9134-53913FB3744C	98.8	Farenheit	No	No	No	No	NA	NA	NA	2020-01-05	36111
EB991155-B097-46D8-88F4-DBE46B72A0CE	98.8	Farenheit	No	No	No	No	NA	NA	NA	2020-01-05	36111
8AE057A5-1007-461D-B6E6-E8B9E6D55269	97.7	Farenheit	No	No	No	No	NA	NA	NA	2020-01-05	11001
B15D328F-52E9-486C-A342-0BAEEE62E4E6	98.6	Farenheit	No	No	No	No	NA	NA	NA	2020-01-05	42017
E9B8D7CA-0F4F-48D9-B357-2C0329F15F06	97.7	Farenheit	No	No	No	No	NA	NA	NA	2020-01-05	37037
AAE65E76-A365-43A0-A4DC-495FC30E47CD	98.9	Farenheit	No	No	No	No	NA	NA	NA	2020-01-05	44009
9964F324-F192-498B-B731-E29171E821BF	98.4	Farenheit	No	No	No	No	NA	NA	NA	2020-01-05	4013
8C4F0EBE-C620-42FB-8670-CAAE0D7D02FA	97.6	Farenheit	No	No	No	No	NA	NA	NA	2020-01-05	24005
971FD743-9322-44D4-8FE6-DDFAB9BFEC38	-1	Farenheit	No	No	No	No	NA	NA	NA	2020-01-05	6051
89E6D5E0-42B1-4D65-B399-359E13E66109	98.4	Farenheit	No	No	No	No	NA	NA	NA	2020-01-05	32003
9F911392-7492-45CF-8306-13F548B9AD09	98.8	Farenheit	No	No	No	No	NA	NA	NA	2020-01-05	47157
26CA8AF3-587A-4BEB-86AB-21E664B32AD1	98.6	Farenheit	No	No	No	No	NA	NA	NA	2020-01-05	11001
987099F3-B121-4BF2-80CD-8B1CDEF023D2	97	Farenheit	No	No	No	No	NA	NA	NA	2020-01-05	21227
987099F3-B121-4BF2-80CD-8B1CDEF023D2	-1	Farenheit	No	No	No	No	NA	NA	NA	2020-01-05	21227
5A63DEDB-549C-4CE8-83AD-A9C656B93FF4	97.8	Farenheit	No	No	No	No	NA	NA	NA	2020-01-05	29189
8C26F636-34DE-4128-A787-2E988F885F31	98.4	Farenheit	No	No	No	No	NA	NA	NA	2020-01-05	17029
13F9BE10-A1EB-4782-B0B5-79C11E34090D	97.7	Farenheit	No	No	No	No	NA	NA	NA	2020-01-05	8045
5C4621E4-EC1B-4509-890D-F6206F68CAE9	97	Farenheit	No	No	No	No	NA	NA	NA	2020-01-05	12061
39ED63C0-0F16-4609-B917-2A57F280AB1A	97.6	Farenheit	No	No	No	No	NA	NA	NA	2020-01-05	24005
AAE1E7BE-60FA-440A-886F-F10FC9029D4C	98	Farenheit	No	No	No	No	NA	NA	NA	2020-01-05	6111
F234328B-07A4-4699-96EB-0779A9B18D4E	98.7	Farenheit	No	No	No	No	NA	NA	NA	2020-01-05	24510
D0D34701-445F-4E86-810D-E2F047C780DD	-1	Farenheit	No	No	No	No	NA	NA	NA	2020-01-05	42017
5C4621E4-EC1B-4509-890D-F6206F68CAE9	97	Farenheit	No	No	No	No	NA	NA	NA	2020-01-05	12061
8C4F0EBE-C620-42FB-8670-CAAE0D7D02FA	98.6	Farenheit	No	No	No	No	NA	NA	NA	2020-01-05	24005
F234328B-07A4-4699-96EB-0779A9B18D4E	98.7	Farenheit	No	No	No	No	NA	NA	NA	2020-01-05	24510
DF9F4EE0-375A-4C4D-BA27-BEEB14828FA5	97.1	Farenheit	No	No	No	No	NA	NA	NA	2020-01-05	48439
6C54A695-94F5-43F2-946A-F3755C76F146	97	Farenheit	No	No	No	No	NA	NA	NA	2020-01-05	51510
42E58DBC-4390-4684-9C9E-E01F03B9FD36	98.3	Farenheit	No	No	No	No	NA	NA	NA	2020-01-05	48391
A25BEBF5-1FC0-4C6D-9739-C7567B16A7B8	97.7	Farenheit	No	No	No	No	NA	NA	NA	2020-01-05	49035
692E85A1-A037-4779-9A61-8ED8BD16F84F	98.5	Farenheit	No	No	No	No	NA	NA	NA	2020-01-05	11001
847D1A34-BBAF-4C2B-8BDB-A15FA8010053	-1	Farenheit	No	No	No	No	NA	NA	NA	2020-01-05	24510
9EABE201-5803-4C26-A5F9-1EF1028DD215	98.6	Farenheit	No	No	No	No	NA	NA	NA	2020-01-05	24510
D2B094AD-4150-489A-95D6-CF2DD320147A	-1	Farenheit	No	No	No	No	NA	NA	NA	2020-01-05	24510
4F47C95A-30E5-4208-8AAD-2C1D21A2E51E	98	Farenheit	No	No	No	No	NA	NA	NA	2020-01-05	55079
EACAF6A9-8C8E-4627-96F9-1D13ABCE9ACB	-1	Farenheit	No	No	No	No	NA	NA	NA	2020-01-05	6085
F9C05BD6-30B1-4B88-8719-4D0FC4CEAC41	99	Farenheit	No	No	No	No	NA	NA	NA	2020-01-05	4013
F2BAFA83-EB9E-42D6-8FD8-9F9941597115	97.9	Farenheit	No	No	No	No	NA	NA	NA	2020-01-05	24005
947A5927-6E36-4A2A-877A-DA1118850DEF	98.5	Farenheit	No	No	No	No	NA	NA	NA	2020-01-05	48453
C0B6C782-3280-4B3B-8C54-88491F7A81EC	97.8	Farenheit	No	No	No	No	NA	NA	NA	2020-01-05	39045
C0B6C782-3280-4B3B-8C54-88491F7A81EC	-1	Farenheit	No	No	No	No	NA	NA	NA	2020-01-05	39045
179CEB7A-EF43-4AB0-81D9-47889B912D2B	98.2	Farenheit	No	No	No	No	NA	NA	NA	2020-01-05	29189
F74C25B6-CB00-47E3-A85E-E97346A600D8	97	Farenheit	No	No	No	No	NA	NA	NA	2020-01-05	6067
EE042CF4-C500-4CF1-8EEE-7D5EF0F1549C	98.4	Farenheit	No	No	No	No	NA	NA	NA	2020-01-05	48085
0EE5A86C-AAC9-4398-AFA5-85331BC15BBA	99.5	Farenheit	No	No	No	No	NA	NA	NA	2020-01-05	32003
38C1B6F2-6E79-45C5-BF4F-E798FAE8D4EF	98.3	Farenheit	No	No	No	No	NA	NA	NA	2020-01-05	48167
23FC4712-B1DA-4ABD-89C4-E94001C1E520	98.2	Farenheit	No	No	No	No	NA	NA	NA	2020-01-05	48167
50FAECA9-29BA-4066-86E2-AE563D3540D4	97	Farenheit	No	No	No	No	NA	NA	NA	2020-01-05	24005
50FAECA9-29BA-4066-86E2-AE563D3540D4	97	Farenheit	No	No	No	No	NA	NA	NA	2020-01-05	24510
53828BC1-4087-4E96-B808-1DC1C090ADFB	-1	Farenheit	No	No	No	No	NA	NA	NA	2020-01-05	6059
91568AA7-6959-4BF0-A2F6-43C62B1326B4	-1	Farenheit	No	No	No	No	NA	NA	NA	2020-01-05	24510
1DE748D5-4630-4D9F-9FFD-70124AEFB673	98.6	Farenheit	No	No	No	No	NA	NA	NA	2020-01-05	25021
1DE748D5-4630-4D9F-9FFD-70124AEFB673	98.6	Farenheit	No	No	No	No	NA	NA	NA	2020-01-05	25025
644F2E07-01DF-4671-A8D7-1B1D56E321CE	-1	Farenheit	No	No	No	No	NA	NA	NA	2020-01-05	17043
07631D46-64E1-4805-8D91-13530A0702E5	-1	Farenheit	No	No	No	No	NA	NA	NA	2020-01-05	51059
644F2E07-01DF-4671-A8D7-1B1D56E321CE	97	Farenheit	No	No	No	No	NA	NA	NA	2020-01-05	17043
644F2E07-01DF-4671-A8D7-1B1D56E321CE	-1	Farenheit	No	No	No	No	NA	NA	NA	2020-01-05	17043
644F2E07-01DF-4671-A8D7-1B1D56E321CE	97	Farenheit	No	No	No	No	NA	NA	NA	2020-01-05	17043
3CB61311-91B0-42E8-B9E0-9ADCD9330A0B	97.7	Farenheit	No	No	No	No	NA	NA	NA	2020-01-05	48029
FB06B596-19E0-49A1-AD3F-A151EEB2CD5E	97	Farenheit	No	No	No	No	NA	NA	NA	2020-01-05	55133
C9B3D44F-1998-4EFE-9289-722D14FF32CF	97.7	Farenheit	No	No	No	No	NA	NA	NA	2020-01-05	36067
B66D6A18-EB6F-484E-BCC0-B701DFF89362	98	Farenheit	No	No	No	No	NA	NA	NA	2020-01-05	36061
D7E2DE9F-9CDB-49FF-A536-1D0DC05A1420	99	Farenheit	No	No	No	No	NA	NA	NA	2020-01-05	8013
2ED14D6D-D258-415D-AAD4-66C5609D68AC	97.4	Farenheit	No	No	No	No	NA	NA	NA	2020-01-05	24031
738890D3-AAD1-4DA6-A7A7-13AAB1E79040	-1	Farenheit	No	No	No	No	NA	NA	NA	2020-01-05	9001
F570A93C-074B-4DD2-99E6-4F6AA343C0A5	97.1	Farenheit	No	No	No	No	NA	NA	NA	2020-01-05	24025
11C6C0DD-526F-418F-9635-64DE8854A973	98.3	Farenheit	No	No	No	No	NA	NA	NA	2020-01-05	48029
7A609D38-6D8F-4CAC-8C71-2A05F8622BD6	97.4	Farenheit	No	No	No	No	NA	NA	NA	2020-01-05	24510
020AE034-0739-4CCC-8C85-9A025D22761B	97.9	Farenheit	No	No	No	No	NA	NA	NA	2020-01-05	6031
33D36A61-7C49-4891-B573-AF39AFB07743	97.7	Farenheit	No	No	No	No	NA	NA	NA	2020-01-05	39101
33D36A61-7C49-4891-B573-AF39AFB07743	-1	Farenheit	No	No	No	No	NA	NA	NA	2020-01-05	39101
1226272D-D361-49B1-91D6-A9425ABDDC42	97.3	Farenheit	No	No	No	No	NA	NA	NA	2020-01-05	39089
E3062DC5-871D-4DB7-9F18-925148A8F2D5	98.6	Farenheit	No	No	No	No	NA	NA	NA	2020-01-05	24005
11B06A52-E486-4DDB-8611-FD3774B40208	98.2	Farenheit	No	No	No	No	NA	NA	NA	2020-01-05	36029
27E38DEF-9883-426C-8BE3-BEBF64B4635A	97.3	Farenheit	No	No	No	No	NA	NA	NA	2020-01-05	24003
B21B36BB-63F7-4231-AAEE-AFB88EC7AFB0	97.8	Farenheit	No	No	No	No	NA	NA	NA	2020-01-05	39173
30B7DDD0-64E8-41C9-A5D6-0489085AC8B9	97.5	Farenheit	No	No	No	No	NA	NA	NA	2020-01-05	24031
BFDF0830-658D-40AC-9893-210C8D6AF85D	98.8	Farenheit	No	No	No	No	NA	NA	NA	2020-01-05	26145
43730240-2AC0-4B69-875A-4E8B95F9D60C	-1	Farenheit	No	No	No	No	NA	NA	NA	2020-01-05	32031
7444038D-B634-456E-BFBD-61B131F6B713	98.1	Farenheit	No	No	No	No	NA	NA	NA	2020-01-05	24510
8D1025E8-E193-4EE8-BBD4-D62BCCD6D1BD	97.1	Farenheit	No	No	No	No	NA	NA	NA	2020-01-05	54003
66D2ABD3-9945-47A6-9D39-5BD3F777A5C0	97.8	Farenheit	No	No	No	No	NA	NA	NA	2020-01-05	42017
A2AD14F2-D906-4EBA-B0A2-EAFA348A4821	97.8	Farenheit	No	No	No	No	NA	NA	NA	2020-01-05	24031
A2AD14F2-D906-4EBA-B0A2-EAFA348A4821	-1	Farenheit	No	No	No	No	NA	NA	NA	2020-01-05	24031
A3B1627F-415B-41D8-B3CC-083615F8435C	97.1	Farenheit	No	No	No	No	NA	NA	NA	2020-01-05	42101
4543BBD9-E5C1-4F84-9A98-AD80D7347455	98.5	Farenheit	No	No	No	No	NA	NA	NA	2020-01-05	18063
576A3DB4-37D4-437C-85DB-1F33B83AD71A	99	Farenheit	No	No	No	No	NA	NA	NA	2020-01-05	24005
644F2E07-01DF-4671-A8D7-1B1D56E321CE	-1	Farenheit	No	No	No	No	NA	NA	NA	2020-01-05	17043
0FC6AD3B-2990-4617-8B75-519ECB00E904	98.9	Farenheit	No	No	No	No	NA	NA	NA	2020-01-05	24033
938E4486-EB05-4D42-BF6E-2A877255817D	97	Farenheit	No	No	No	No	NA	NA	NA	2020-01-05	24510
646522F2-4B58-43F6-A880-988A8A9C7DDA	-1	Farenheit	No	No	No	No	NA	NA	NA	2020-01-05	36119
EEC9C891-A268-460F-A1DB-A114E3E90D19	97.1	Farenheit	No	No	No	No	NA	NA	NA	2020-01-05	24510
90ABC781-9526-4C26-9D65-A20986A53F51	98	Farenheit	No	No	No	No	NA	NA	NA	2020-01-05	42017
12CDBC52-E82E-444B-BF17-D8744B83F144	98.7	Farenheit	No	No	No	No	NA	NA	NA	2020-01-05	24027
E6306E78-7544-46B7-A1B3-6504DBEB6972	-1	Farenheit	No	No	No	No	NA	NA	NA	2020-01-05	23013
920209CC-3E5C-49D7-B0D8-6BF63881400A	-1	Farenheit	No	No	No	No	NA	NA	NA	2020-01-05	24510
3B4FE8BE-FA12-4251-B25B-C8956743AA72	97.9	Farenheit	No	No	No	No	NA	NA	NA	2020-01-05	24005
C3C98FFE-7547-4C4C-9409-00E680CB9C13	98.6	Farenheit	No	No	No	No	NA	NA	NA	2020-01-05	50007
B72176FC-0F00-440C-80C0-209CC3170A51	99.5	Farenheit	No	No	No	No	NA	NA	NA	2020-01-05	24005
C3C98FFE-7547-4C4C-9409-00E680CB9C13	98.6	Farenheit	No	No	No	No	NA	NA	NA	2020-01-05	50007
B72176FC-0F00-440C-80C0-209CC3170A51	99.5	Farenheit	No	No	No	No	NA	NA	NA	2020-01-05	24005
9FB1C447-22DD-49E3-93BD-10166A487832	-1	Farenheit	No	No	No	No	NA	NA	NA	2020-01-05	42017
9FB1C447-22DD-49E3-93BD-10166A487832	-1	Farenheit	No	No	No	No	NA	NA	NA	2020-01-05	42017
81F452D3-A9DB-4EDE-B238-3182FF921AAB	98.2	Farenheit	No	No	No	No	NA	NA	NA	2020-01-05	34001
7350BFAD-FF6B-4AAE-9E66-8B8EA279BF5A	98.6	Farenheit	No	No	No	No	NA	NA	NA	2020-01-05	12131
B49C6BD1-7B80-4D62-B5E7-42A8249650B3	97.8	Farenheit	No	No	No	No	NA	NA	NA	2020-01-05	13117
FF786C6D-6757-4979-88CF-BE0228CA35EA	97.1	Farenheit	No	No	No	No	NA	NA	NA	2020-01-05	39103
047E03D4-4203-4C75-A0AB-B266302C462B	97.1	Farenheit	No	No	No	No	NA	NA	NA	2020-01-05	24003
0D004307-1EA2-4EAF-A631-E7DD5041D998	-1	Farenheit	No	No	No	No	NA	NA	NA	2020-01-05	10005
0D004307-1EA2-4EAF-A631-E7DD5041D998	-1	Farenheit	No	No	No	No	NA	NA	NA	2020-01-05	10005
0D004307-1EA2-4EAF-A631-E7DD5041D998	-1	Farenheit	No	No	No	No	NA	NA	NA	2020-01-05	10005
AAC2EFED-F8EB-4364-9086-5980AED2D20B	97.3	Farenheit	No	No	No	No	NA	NA	NA	2020-01-05	39049
AAC2EFED-F8EB-4364-9086-5980AED2D20B	97.3	Farenheit	No	No	No	No	NA	NA	NA	2020-01-05	39049
EF5B7B99-AAD6-483E-A10B-026F149BEB6A	98.7	Farenheit	No	No	No	No	NA	NA	NA	2020-01-05	35001
6007E672-4ADA-47C8-94BA-10056DFF5586	-1	Farenheit	No	No	No	No	NA	NA	NA	2020-01-05	53067
15209D71-7D69-4635-8361-3608457F5ECD	-1	Farenheit	No	No	No	No	NA	NA	NA	2020-01-05	42089
1D960D32-7B57-4288-AE9D-E7A77692B4F3	98.5	Farenheit	No	No	No	No	NA	NA	NA	2020-01-05	5119
E1E2DBA7-4FB1-4D11-B742-2A633A3EA7EF	98.6	Farenheit	No	No	No	No	NA	NA	NA	2020-01-05	11001
E1E2DBA7-4FB1-4D11-B742-2A633A3EA7EF	-1	Farenheit	No	No	No	No	NA	NA	NA	2020-01-05	11001
2623FB0D-D989-4055-8217-9A7364D6E63F	-1	Farenheit	No	No	No	No	NA	NA	NA	2020-01-05	33001
6107691E-8DE6-4422-8CA5-4BB0E22C2312	98.9	Farenheit	No	No	No	No	NA	NA	NA	2020-01-05	13123
107F32FD-04D1-41A9-949F-C663A9527F84	-1	Farenheit	No	No	No	No	NA	NA	NA	2020-01-05	13123
107F32FD-04D1-41A9-949F-C663A9527F84	98.5	Farenheit	No	No	No	No	NA	NA	NA	2020-01-05	13123
C9E02433-E703-430B-996A-E7CAA3DD7DA0	98.1	Farenheit	No	No	No	No	NA	NA	NA	2020-01-05	6073
0B4624D6-5D1E-4F32-A523-0177BCC1C439	-1	Farenheit	No	No	No	No	NA	NA	NA	2020-01-05	36047
D5672FC2-CB2F-46D7-A1AB-727EA656F728	-1	Farenheit	No	No	No	No	NA	NA	NA	2020-01-05	11001
D5672FC2-CB2F-46D7-A1AB-727EA656F728	-1	Farenheit	No	No	No	No	NA	NA	NA	2020-01-05	11001
49DB9FCB-E886-4BB7-93A7-C96F714871B5	97	Farenheit	No	No	No	No	NA	NA	NA	2020-01-05	36055
687951A0-66D3-4AF2-9A6D-A822ED4588DC	97	Farenheit	No	No	No	No	NA	NA	NA	2020-01-05	36061
B17C860D-B5EA-4872-836E-4E399EA424F1	98.7	Farenheit	No	No	No	No	NA	NA	NA	2020-01-05	24027
0E38BDDD-5367-4880-BEA2-B924D783102F	98.5	Farenheit	No	No	No	No	NA	NA	NA	2020-01-05	34015
19955DB8-4CC1-4588-B836-D2E61D256736	97.6	Farenheit	No	No	No	No	NA	NA	NA	2020-01-05	6037
600A686A-F6E9-4218-9BA3-4D7ACF61AEDC	97.9	Farenheit	No	No	No	No	NA	NA	NA	2020-01-05	42017
1416F495-5174-4CE3-96F0-F560ABE4BBD7	97.8	Farenheit	No	No	No	No	NA	NA	NA	2020-01-05	17031
8CC924B5-AE39-4FC8-8F5F-AE1E314EF472	-1	Farenheit	No	No	No	No	NA	NA	NA	2020-01-05	6075
81923FC7-15E1-4276-95E4-0930BA3E31B5	97.1	Farenheit	No	No	No	No	NA	NA	NA	2020-01-05	25013
F33D4CC4-4B22-421C-A75A-3B1435B09B0C	97.1	Farenheit	No	No	No	No	NA	NA	NA	2020-01-05	48201
D2D54E07-D69E-4F07-804B-A7512895C110	-1	Farenheit	No	No	No	No	NA	NA	NA	2020-01-05	36103
E56C8ADB-B8A4-4371-A0FC-82012138F4E6	-1	Farenheit	No	No	No	No	NA	NA	NA	2020-01-05	24510
D6FD10FA-01D0-4643-B4E1-B4F5263AD946	-1	Farenheit	No	No	No	No	NA	NA	NA	2020-01-05	25013
281D9B3A-F714-45AC-B566-141030971173	-1	Farenheit	No	No	No	No	NA	NA	NA	2020-01-05	24510
CF6B9BED-3D19-47FB-B710-21B30E0BEE33	-1	Farenheit	No	No	No	No	NA	NA	NA	2020-01-05	39085
86B71197-B0A8-4142-A02E-10D0B5C554B6	-1	Farenheit	No	No	No	No	NA	NA	NA	2020-01-05	24510
4A1CFC28-7943-4899-95BF-ED184D38D047	-1	Farenheit	No	No	No	No	NA	NA	NA	2020-01-05	48157
F34A46E5-1424-496C-8D5A-5D7F23F3F491	97.9	Farenheit	No	No	No	No	NA	NA	NA	2020-01-05	39085
44B18A03-9B29-41C7-9E65-080C90DAB788	-1	Farenheit	No	No	No	No	NA	NA	NA	2020-01-05	24510
44B18A03-9B29-41C7-9E65-080C90DAB788	-1	Farenheit	No	No	No	No	NA	NA	NA	2020-01-05	24510
71901CD4-5C2A-43A2-BC12-04816D9E77E2	96.1	Farenheit	No	No	No	No	NA	NA	NA	2020-01-05	24510
289979D9-4833-4D10-BFEE-DAFA0E1331FE	-1	Farenheit	No	No	No	No	NA	NA	NA	2020-01-05	24510
289979D9-4833-4D10-BFEE-DAFA0E1331FE	-1	Farenheit	No	No	No	No	NA	NA	NA	2020-01-05	24510
E07DC88F-C039-4798-BB80-68362BFC279E	98.2	Farenheit	No	No	No	No	NA	NA	NA	2020-01-05	39093
2C8BAA7C-CA0B-4A4E-BA47-9B4881C1CAF5	97.3	Farenheit	No	No	No	No	NA	NA	NA	2020-01-05	24031
A05F776C-6B0B-46DA-986D-12061BA43DF8	97.5	Farenheit	No	No	No	No	NA	NA	NA	2020-01-05	12101
A7067E3A-6B5F-4C68-A89E-189A742D9295	97.9	Farenheit	No	No	No	No	NA	NA	NA	2020-01-05	53033
F64816D6-7F64-4DF3-AD27-A3ECAE0F8506	98.2	Farenheit	No	No	No	No	NA	NA	NA	2020-01-05	11001
5F787049-53E4-49E1-BF6A-89259289C52F	97.2	Farenheit	No	No	No	No	NA	NA	NA	2020-01-05	34007
0B1E300B-DBE9-4C01-911A-3CBFE092B403	-1	Farenheit	No	No	No	No	NA	NA	NA	2020-01-05	6019
0B1E300B-DBE9-4C01-911A-3CBFE092B403	-1	Farenheit	No	No	No	No	NA	NA	NA	2020-01-05	6019
0F688EFA-2FE1-4C5E-96EA-F0E5090D54FA	98.8	Farenheit	No	No	No	No	NA	NA	NA	2020-01-05	42017
C413C013-8F0A-4421-B715-975FE63614D0	98.4	Farenheit	No	No	No	No	NA	NA	NA	2020-01-05	17043
62C3F2C7-5949-42A4-B395-5FE986F17623	97.3	Farenheit	No	No	No	No	NA	NA	NA	2020-01-05	25011
45EB642F-B135-4237-8C8E-0770E1E4C2DD	98.7	Farenheit	No	No	No	No	NA	NA	NA	2020-01-05	42003
FE682914-F3A1-481B-8DAF-B0727550F3A0	-1	Farenheit	No	No	No	No	NA	NA	NA	2020-01-05	36001
7402E343-D658-4A3F-83AD-6F39E20B4A11	96.8	Farenheit	No	No	No	No	NA	NA	NA	2020-01-05	6047
8DD573A6-6F51-4409-BCE3-C308C0E5B173	95.54	Farenheit	No	No	No	Yes	NA	NA	NA	2020-02-05	36061
8DD573A6-6F51-4409-BCE3-C308C0E5B173	95	Farenheit	No	No	No	Yes	NA	NA	NA	2020-02-05	36061
97E67BD5-088D-47B8-BE48-E457EF945BCB	-1	Farenheit	No	No	No	Yes	NA	NA	NA	2020-02-05	48215
B6662A27-6CEA-4B50-81B6-ECF69721CAAE	-1	Farenheit	No	Yes	Yes	No	NA	NA	NA	2020-02-05	24510
F9619A7B-63FC-4641-93F6-14A06057978C	98.3	Farenheit	No	Yes	Yes	No	NA	NA	NA	2020-02-05	26125
13F59322-9953-4449-ABA0-6B8310D7B43C	97.1	Farenheit	No	Yes	Yes	No	NA	NA	NA	2020-02-05	39017
AE2ED9E5-6628-469F-BC7E-3D4A2394E247	-1	Farenheit	No	No	Yes	No	NA	NA	NA	2020-02-05	24510
0FC6AD3B-2990-4617-8B75-519ECB00E904	100.3	Farenheit	Yes	Yes	No	No	NA	NA	NA	2020-02-05	24033
C0A57750-49FD-42C8-88E3-8F36389F41DD	-1	Farenheit	No	Yes	No	No	NA	NA	NA	2020-02-05	24510
0FC6AD3B-2990-4617-8B75-519ECB00E904	99.8	Farenheit	No	Yes	No	No	NA	NA	NA	2020-02-05	24033
4593881B-5CA1-4C46-9447-4C4AB7D34D2D	-1	Farenheit	No	Yes	No	No	NA	NA	NA	2020-02-05	6085
4593881B-5CA1-4C46-9447-4C4AB7D34D2D	97.8	Farenheit	No	Yes	No	No	NA	NA	NA	2020-02-05	6085
F1C3A056-16F4-44CC-BB5B-31C118255D48	-1	Farenheit	No	Yes	No	No	NA	NA	NA	2020-02-05	16001
61CD3617-5B9D-42D4-88AC-33DB314B6633	-1	Farenheit	No	Yes	No	No	NA	NA	NA	2020-02-05	29095
7029943D-1D0E-49E0-B62E-46C4425BD184	98	Farenheit	No	Yes	No	No	NA	NA	NA	2020-02-05	8041
2BC51825-11A8-4DE1-B95B-B450B48A588F	97.9	Farenheit	No	Yes	No	No	NA	NA	NA	2020-02-05	12057
5CA79116-3643-4AC9-A230-C5E82B054D24	99.1	Farenheit	No	Yes	No	No	NA	NA	NA	2020-02-05	42017
F1C3A056-16F4-44CC-BB5B-31C118255D48	-1	Farenheit	No	Yes	No	No	NA	NA	NA	2020-02-05	16001
4593881B-5CA1-4C46-9447-4C4AB7D34D2D	97.5	Farenheit	No	Yes	No	No	NA	NA	NA	2020-02-05	6085
7E5D0CB3-DB6B-4033-99CD-252C2CBF5D2F	97.9	Farenheit	No	Yes	No	No	NA	NA	NA	2020-02-05	6085
0F22AEB5-E5E6-43C4-9CC8-7E94CD1EB2C4	98.2	Farenheit	No	Yes	No	No	NA	NA	NA	2020-02-05	36061
1409BC38-1E1C-42B9-A064-8956867C54A8	98.6	Farenheit	No	Yes	No	No	NA	NA	NA	2020-02-05	42071
2F78178E-D952-483B-875E-DF1741CA1F61	97.8	Farenheit	No	Yes	No	No	NA	NA	NA	2020-02-05	6059
762124F5-4A28-4D39-9CAD-39D861B63C30	98.2	Farenheit	No	Yes	No	No	NA	NA	NA	2020-02-05	9003
37AE1491-FD63-4703-BC4D-41955C4424B8	99	Farenheit	No	Yes	No	No	NA	NA	NA	2020-02-05	48085
923DB983-E1BF-4EF4-A1B4-86EC26342E52	-1	Farenheit	No	Yes	No	No	NA	NA	NA	2020-02-05	45015
E33B1876-9B2B-41AA-B3E0-EEC60684C6F1	100.04	Farenheit	Yes	No	No	No	NA	NA	NA	2020-02-05	24510
EC366CA2-3B7E-465D-83B8-375A4BF9BF4C	100.2	Farenheit	Yes	No	No	No	NA	NA	NA	2020-02-05	48453
5B932F97-40A5-443E-8393-91CF4CC31EE3	97.88	Farenheit	No	No	No	No	NA	NA	NA	2020-02-05	12086
221937EF-2EE7-417A-8457-07C6A5F1245B	97.52	Farenheit	No	No	No	No	NA	NA	NA	2020-02-05	28071
DF1E5C34-17F1-4B16-B648-652813E5E261	98.6	Farenheit	No	No	No	No	NA	NA	NA	2020-02-05	24510
50B85D7A-E9A0-4335-AA7E-B13BE6606A84	98.6	Farenheit	No	No	No	No	NA	NA	NA	2020-02-05	24510
DF1E5C34-17F1-4B16-B648-652813E5E261	99.32	Farenheit	No	No	No	No	NA	NA	NA	2020-02-05	24510
63824D4F-BABF-4A05-9AC9-7D2F62B21F2E	97.88	Farenheit	No	No	No	No	NA	NA	NA	2020-02-05	6037
5D317693-863A-40CF-B85B-CD11C1669CE6	96.62	Farenheit	No	No	No	No	NA	NA	NA	2020-02-05	24510
1227BC96-017F-4B45-B094-907D9D7ED597	97.4	Farenheit	No	No	No	No	NA	NA	NA	2020-02-05	24510
2CBC9C6F-7E50-49B0-B595-E6428AD8FFA8	98.5	Farenheit	No	No	No	No	NA	NA	NA	2020-02-05	24510
B6AE9A68-060E-470B-825F-8680D41343A9	-1	Farenheit	No	No	No	No	NA	NA	NA	2020-02-05	12109
89CDCFFD-C017-4DAA-974D-2F3FC45A148E	98	Farenheit	No	No	No	No	NA	NA	NA	2020-02-05	24005
901CDE9F-51DE-46E4-AB61-118694749CC9	98.7	Farenheit	No	No	No	No	NA	NA	NA	2020-02-05	13313
98967D4A-7563-4253-824C-19E381A24E1C	97.6	Farenheit	No	No	No	No	NA	NA	NA	2020-02-05	5021
C5585AB5-D12F-455E-B54B-EF00A2D20E58	97.9	Farenheit	No	No	No	No	NA	NA	NA	2020-02-05	39077
70B8A1D8-CB12-4799-BC0E-5A3C755FAF5F	97.6	Farenheit	No	No	No	No	NA	NA	NA	2020-02-05	36051
B07C689A-FB9C-48DF-8DA9-2B24E0165BB1	-1	Farenheit	No	No	No	No	NA	NA	NA	2020-02-05	24005
F836218D-F6E2-45EF-BFC0-6C431D81B3DB	-1	Farenheit	No	No	No	No	NA	NA	NA	2020-02-05	24510
2D34B117-6435-42A7-8922-4AB20D27565F	97.8	Farenheit	No	No	No	No	NA	NA	NA	2020-02-05	24033
403DE89B-2804-4BF7-90C3-6AEBB032591F	-1	Farenheit	No	No	No	No	NA	NA	NA	2020-02-05	6085
75CA1B68-DF54-4649-9145-9DCAC3817388	98.6	Farenheit	No	No	No	No	NA	NA	NA	2020-02-05	24510
04036AFF-112E-4BE3-B20D-0AC0AAB3305F	-1	Farenheit	No	No	No	No	NA	NA	NA	2020-02-05	6085
F0076B9E-23D3-4104-97D2-D727F5F5D35E	97.4	Farenheit	No	No	No	No	NA	NA	NA	2020-02-05	40143
7EB75C88-4445-4281-A096-4F81F59EF86F	97	Farenheit	No	No	No	No	NA	NA	NA	2020-02-05	39035
EBF787B8-570B-4A7D-BEC4-465CA7EBADC9	98.9	Farenheit	No	No	No	No	NA	NA	NA	2020-02-05	6097
819FBBC0-B7A1-4623-9221-FFD2DA4AB158	99.6	Farenheit	No	No	No	No	NA	NA	NA	2020-02-05	12113
8C16E8E7-AAF0-4B6B-889E-34E298A3ACEE	98.6	Farenheit	No	No	No	No	NA	NA	NA	2020-02-05	24510
E00D3E7E-DF17-4B85-9AFD-6AC6697FCE29	98.4	Farenheit	No	No	No	No	NA	NA	NA	2020-02-05	11001
E7CD65FC-8ED8-4426-A780-901C3A44880C	98.1	Farenheit	No	No	No	No	NA	NA	NA	2020-02-05	11001
5CC2F70E-B313-44AA-97E2-E0A31B66EDEA	98.6	Farenheit	No	No	No	No	NA	NA	NA	2020-02-05	36119
81092D30-BAE8-44D7-A779-080291A91C57	98.6	Farenheit	No	No	No	No	NA	NA	NA	2020-02-05	51059
81092D30-BAE8-44D7-A779-080291A91C57	98.6	Farenheit	No	No	No	No	NA	NA	NA	2020-02-05	51013
81092D30-BAE8-44D7-A779-080291A91C57	98.6	Farenheit	No	No	No	No	NA	NA	NA	2020-02-05	51510
692E85A1-A037-4779-9A61-8ED8BD16F84F	98.4	Farenheit	No	No	No	No	NA	NA	NA	2020-02-05	11001
9E91DACF-1153-4206-9E74-5D022A4D10B8	98.1	Farenheit	No	No	No	No	NA	NA	NA	2020-02-05	6077
A9B019E6-C5B4-44C2-A248-E4DA09D51816	96	Farenheit	No	No	No	No	NA	NA	NA	2020-02-05	24027
692E85A1-A037-4779-9A61-8ED8BD16F84F	98.4	Farenheit	No	No	No	No	NA	NA	NA	2020-02-05	11001
1D3F038E-7601-4495-BB88-CAEF0D367793	-1	Farenheit	No	No	No	No	NA	NA	NA	2020-02-05	6071
3818B6D2-2313-4823-BD9E-86FAAB7CB0B5	97.2	Farenheit	No	No	No	No	NA	NA	NA	2020-02-05	6037
48CEBAF8-8117-4F9F-8F94-9FBD65F0CC07	-1	Farenheit	No	No	No	No	NA	NA	NA	2020-02-05	24510
48CEBAF8-8117-4F9F-8F94-9FBD65F0CC07	-1	Farenheit	No	No	No	No	NA	NA	NA	2020-02-05	24510
FF61562C-676E-4D27-A036-F401DB04C954	98	Farenheit	No	No	No	No	NA	NA	NA	2020-02-05	55127
8F1E9EAA-BE3C-40D1-AE5F-C5AE2EE25F79	97.6	Farenheit	No	No	No	No	NA	NA	NA	2020-02-05	39085
FCCA7BC1-419D-48F0-9309-F74C6F0CFDC2	98	Farenheit	No	No	No	No	NA	NA	NA	2020-02-05	33009
0F47418F-C405-437E-A114-373F42922F40	-1	Farenheit	No	No	No	No	NA	NA	NA	2020-02-05	29107
67CF2CC0-BE6F-4265-AECE-9FE17E40B580	98	Farenheit	No	No	No	No	NA	NA	NA	2020-02-05	10003
E4FC4978-5C11-4B5C-B5E5-4056EA4AC097	97.7	Farenheit	No	No	No	No	NA	NA	NA	2020-02-05	42017
FCCA7BC1-419D-48F0-9309-F74C6F0CFDC2	98	Farenheit	No	No	No	No	NA	NA	NA	2020-02-05	33009
C2242535-AC47-4335-A8AC-03DEB79AB4E5	98.4	Farenheit	No	No	No	No	NA	NA	NA	2020-02-05	6037
42997DA1-7EE3-4236-BBBB-1D962BD016A7	97.5	Farenheit	No	No	No	No	NA	NA	NA	2020-02-05	24510
BE0EC999-3499-46BB-9516-408C34CE7B82	97	Farenheit	No	No	No	No	NA	NA	NA	2020-02-05	8041
8D45C968-4457-43F7-94CB-A448AF0F7D63	97.5	Farenheit	No	No	No	No	NA	NA	NA	2020-02-05	5119
0AB5E301-F3D5-47E1-A4BB-62D9A1F60545	96.1	Farenheit	No	No	No	No	NA	NA	NA	2020-02-05	36107
CBE3DC3B-7C23-43BA-A090-A124E54CCEEE	98.4	Farenheit	No	No	No	No	NA	NA	NA	2020-02-05	37119
1C8AA197-AABC-4C19-BAF1-9CECA415D267	97.2	Farenheit	No	No	No	No	NA	NA	NA	2020-02-05	24033
ED297B1E-5578-43AF-BD9C-8F2ED203192B	99.1	Farenheit	No	No	No	No	NA	NA	NA	2020-02-05	39049
6CCBE74D-F241-4125-87FA-D6B08016CBE2	97.5	Farenheit	No	No	No	No	NA	NA	NA	2020-02-05	42125
8E89554F-A75A-48C3-ABC9-90614384F38E	98.2	Farenheit	No	No	No	No	NA	NA	NA	2020-02-05	24005
AF094D9F-1F2D-4951-B6AA-F64EB996197B	98.5	Farenheit	No	No	No	No	NA	NA	NA	2020-02-05	55131
17F90071-6F5F-4A44-A007-4D32A5B2DFF6	98.8	Farenheit	No	No	No	No	NA	NA	NA	2020-02-05	24027
7F419531-92AF-40E3-B265-037428069B88	97	Farenheit	No	No	No	No	NA	NA	NA	2020-02-05	24025
84AB4A69-61DB-45DB-9B19-321C8AACBA26	97.5	Farenheit	No	No	No	No	NA	NA	NA	2020-02-05	42071
C2DDF87A-5C78-4A17-A6C1-DFE39341AC7E	98.6	Farenheit	No	No	No	No	NA	NA	NA	2020-02-05	6029
4D7A8F0B-7E6A-4D78-AAA7-3C417CA4A509	97.3	Farenheit	No	No	No	No	NA	NA	NA	2020-02-05	8041
7C963767-C068-4F84-AD52-594955BB1F9C	97.3	Farenheit	No	No	No	No	NA	NA	NA	2020-02-05	55117
B7690F61-EB25-41EB-B773-88286B3A649D	98.2	Farenheit	No	No	No	No	NA	NA	NA	2020-02-05	41067
BDC72B10-1BF4-4365-99B5-4CEE6F08B5AC	97.5	Farenheit	No	No	No	No	NA	NA	NA	2020-02-05	24510
A17EB587-7690-4B71-8CD3-EF33E32A9380	96.6	Farenheit	No	No	No	No	NA	NA	NA	2020-02-05	36059
846370D8-C866-42B9-A13E-C9AD0A30D5E9	-1	Farenheit	No	No	No	No	NA	NA	NA	2020-02-05	51059
846370D8-C866-42B9-A13E-C9AD0A30D5E9	-1	Farenheit	No	No	No	No	NA	NA	NA	2020-02-05	51059
06CE959F-CAEF-479D-81CC-8C63555B471C	97.4	Farenheit	No	No	No	No	NA	NA	NA	2020-02-05	36071
42997DA1-7EE3-4236-BBBB-1D962BD016A7	97	Farenheit	No	No	No	No	NA	NA	NA	2020-02-05	24510
B26C098A-043C-4363-A164-DEDD594CA8A9	-1	Farenheit	No	No	No	No	NA	NA	NA	2020-02-05	19013
5DD7484D-FD5A-482E-8EA1-D2DFC92DA979	98.6	Farenheit	No	No	No	No	NA	NA	NA	2020-02-05	32031
EF8645CE-0621-45FA-9C15-F7831CF8F067	98.5	Farenheit	No	No	No	No	NA	NA	NA	2020-02-05	32031
EF8645CE-0621-45FA-9C15-F7831CF8F067	98.6	Farenheit	No	No	No	No	NA	NA	NA	2020-02-05	32031
90ABC781-9526-4C26-9D65-A20986A53F51	97	Farenheit	No	No	No	No	NA	NA	NA	2020-02-05	42017
F7123CA2-6EF1-47E2-86E3-55EDB638E1CC	-1	Farenheit	No	No	No	No	NA	NA	NA	2020-02-05	27163
21D9D5D9-4FD3-4E8E-8653-6DD9979D6CAE	97.9	Farenheit	No	No	No	No	NA	NA	NA	2020-02-05	41071
21D9D5D9-4FD3-4E8E-8653-6DD9979D6CAE	97.9	Farenheit	No	No	No	No	NA	NA	NA	2020-02-05	41067
2BB77C48-22D9-4EF5-9F97-2AEA6CD7464C	97.2	Farenheit	No	No	No	No	NA	NA	NA	2020-02-05	48245
D61E360D-9DA8-4C2B-8D36-B3FE48E37886	-1	Farenheit	No	No	No	No	NA	NA	NA	2020-02-05	39093
39ED63C0-0F16-4609-B917-2A57F280AB1A	97.2	Farenheit	No	No	No	No	NA	NA	NA	2020-02-05	24005
FE152E28-7660-4CE4-BBF1-300F0DCB419B	-1	Farenheit	No	No	No	No	NA	NA	NA	2020-02-05	24031
5A63DEDB-549C-4CE8-83AD-A9C656B93FF4	97.3	Farenheit	No	No	No	No	NA	NA	NA	2020-02-05	29189
07631D46-64E1-4805-8D91-13530A0702E5	-1	Farenheit	No	No	No	No	NA	NA	NA	2020-02-05	51059
3B4FE8BE-FA12-4251-B25B-C8956743AA72	97.7	Farenheit	No	No	No	No	NA	NA	NA	2020-02-05	24005
45EB642F-B135-4237-8C8E-0770E1E4C2DD	98.3	Farenheit	No	No	No	No	NA	NA	NA	2020-02-05	42003
016C465D-278D-4386-AD79-594FDFD83CDD	97	Farenheit	No	No	No	No	NA	NA	NA	2020-02-05	24031
179CEB7A-EF43-4AB0-81D9-47889B912D2B	-1	Farenheit	No	No	No	No	NA	NA	NA	2020-02-05	29189
855D897C-2022-4471-B5FB-0A8B0B3AF546	-1	Farenheit	No	No	No	No	NA	NA	NA	2020-02-05	12095
855D897C-2022-4471-B5FB-0A8B0B3AF546	-1	Farenheit	No	No	No	No	NA	NA	NA	2020-02-05	12095
855D897C-2022-4471-B5FB-0A8B0B3AF546	-1	Farenheit	No	No	No	No	NA	NA	NA	2020-02-05	12095
B15D328F-52E9-486C-A342-0BAEEE62E4E6	98.2	Farenheit	No	No	No	No	NA	NA	NA	2020-02-05	42017
2BC51825-11A8-4DE1-B95B-B450B48A588F	97.2	Farenheit	No	No	No	No	NA	NA	NA	2020-02-05	12057
600A686A-F6E9-4218-9BA3-4D7ACF61AEDC	97.5	Farenheit	No	No	No	No	NA	NA	NA	2020-02-05	42017
417E73AA-6C65-49CE-AE3F-45027620C2EF	97.7	Farenheit	No	No	No	No	NA	NA	NA	2020-02-05	27019
2FD8F8E8-68E5-4D3E-A24D-12BF6685866C	97.8	Farenheit	No	No	No	No	NA	NA	NA	2020-02-05	24027
AD93BC02-1EDD-4C50-8C0F-10CC830BE6ED	98.5	Farenheit	No	No	No	No	NA	NA	NA	2020-02-05	24510
64C0CFFE-29DE-4CE4-923A-A269B50E6067	98.2	Farenheit	No	No	No	No	NA	NA	NA	2020-02-05	40109
3C3BDA99-0467-46B3-952B-43A1CFBCCEFD	97.5	Farenheit	No	No	No	No	NA	NA	NA	2020-02-05	8041
36781667-C3CE-4642-B88F-B83D13274624	-1	Farenheit	No	No	No	No	NA	NA	NA	2020-02-05	39035
FF54E07A-0317-4C50-9BE9-850A0B019D15	98.6	Farenheit	No	No	No	No	NA	NA	NA	2020-02-05	39113
25F3CDCD-B1D0-4CF4-B5C8-F39E18B0CBE7	98.6	Farenheit	No	No	No	No	NA	NA	NA	2020-02-05	24005
25F3CDCD-B1D0-4CF4-B5C8-F39E18B0CBE7	98.6	Farenheit	No	No	No	No	NA	NA	NA	2020-02-05	24510
0AB5E301-F3D5-47E1-A4BB-62D9A1F60545	96.7	Farenheit	No	No	No	No	NA	NA	NA	2020-02-05	36107
D6EA1AED-E1BD-40B4-8818-2C8BACA10702	98.2	Farenheit	No	No	No	No	NA	NA	NA	2020-02-05	24005
2A76B086-34A1-4481-A260-9F6A13538AB8	-1	Farenheit	No	No	No	No	NA	NA	NA	2020-02-05	6041
81F06BBB-DCD3-450E-82E2-6E1A6E4674DC	99	Farenheit	No	No	No	No	NA	NA	NA	2020-02-05	24005
53CFAC60-874A-48F4-AA84-1A05D01451F9	98.6	Farenheit	No	No	No	No	NA	NA	NA	2020-02-05	24510
53CFAC60-874A-48F4-AA84-1A05D01451F9	98.6	Farenheit	No	No	No	No	NA	NA	NA	2020-02-05	24510
B2D4DD7F-2AD5-45CA-B526-BD6FC476D111	97.9	Farenheit	No	No	No	No	NA	NA	NA	2020-02-05	47065
FD6A90C9-C62A-4339-983D-C0D6E1899C87	97.1	Farenheit	No	No	No	No	NA	NA	NA	2020-02-05	12086
9D5C93CE-9291-4466-A00A-46E4F48C6D0F	98.6	Farenheit	No	No	No	No	NA	NA	NA	2020-02-05	12117
692E85A1-A037-4779-9A61-8ED8BD16F84F	98.5	Farenheit	No	No	No	No	NA	NA	NA	2020-02-05	11001
B21B36BB-63F7-4231-AAEE-AFB88EC7AFB0	97.4	Farenheit	No	No	No	No	NA	NA	NA	2020-02-05	39173
F64816D6-7F64-4DF3-AD27-A3ECAE0F8506	98.3	Farenheit	No	No	No	No	NA	NA	NA	2020-02-05	11001
E295ED16-461C-4B78-8DF9-F140F82FD9B8	-1	Farenheit	No	No	No	No	NA	NA	NA	2020-02-05	24027
1F537B89-B5DB-4C99-9D11-8882964B0E1F	-1	Farenheit	No	No	No	No	NA	NA	NA	2020-02-05	24027
8D1025E8-E193-4EE8-BBD4-D62BCCD6D1BD	97.6	Farenheit	No	No	No	No	NA	NA	NA	2020-02-05	24043
26CA8AF3-587A-4BEB-86AB-21E664B32AD1	98.6	Farenheit	No	No	No	No	NA	NA	NA	2020-02-05	11001
847D1A34-BBAF-4C2B-8BDB-A15FA8010053	97.9	Farenheit	No	No	No	No	NA	NA	NA	2020-02-05	24510
7A609D38-6D8F-4CAC-8C71-2A05F8622BD6	97.3	Farenheit	No	No	No	No	NA	NA	NA	2020-02-05	24510
29EDE783-02E6-45E5-BF40-CFF1568BE958	96.1	Farenheit	No	No	No	No	NA	NA	NA	2020-02-05	24510
3B4FE8BE-FA12-4251-B25B-C8956743AA72	97.7	Farenheit	No	No	No	No	NA	NA	NA	2020-02-05	24013
E8F3482A-CAD4-4C95-859E-3D45DCDC0DE4	97.7	Farenheit	No	No	No	No	NA	NA	NA	2020-02-05	24510
F82445B3-1A25-48F7-A3CE-A9D140B20A93	98.4	Farenheit	No	No	No	No	NA	NA	NA	2020-02-05	51510
B72176FC-0F00-440C-80C0-209CC3170A51	99.5	Farenheit	No	No	No	No	NA	NA	NA	2020-02-05	24005
B132BB1D-FC19-45AF-82B2-92B3F418D249	97.1	Farenheit	No	No	No	No	NA	NA	NA	2020-02-05	24510
1221056B-8D95-465F-828C-5136C80EC81D	97	Farenheit	No	No	No	No	NA	NA	NA	2020-02-05	5045
9E91DACF-1153-4206-9E74-5D022A4D10B8	98	Farenheit	No	No	No	No	NA	NA	NA	2020-02-05	6067
19955DB8-4CC1-4588-B836-D2E61D256736	97.6	Farenheit	No	No	No	No	NA	NA	NA	2020-02-05	6037
D7E2DE9F-9CDB-49FF-A536-1D0DC05A1420	98.4	Farenheit	No	No	No	No	NA	NA	NA	2020-02-05	8013
604C4808-831D-4BEC-99F0-C969D6B7B38D	98.9	Farenheit	No	No	No	No	NA	NA	NA	2020-02-05	24510
4FBE42A9-C5F5-41F6-A8FA-1057835EDDAE	98.2	Farenheit	No	No	No	No	NA	NA	NA	2020-02-05	8031
C5E11CD2-FF67-46ED-BEB6-70DFAE667780	98.6	Farenheit	No	No	No	No	NA	NA	NA	2020-02-05	24027
FE682914-F3A1-481B-8DAF-B0727550F3A0	96.7	Farenheit	No	No	No	No	NA	NA	NA	2020-02-05	24510
FE682914-F3A1-481B-8DAF-B0727550F3A0	96.7	Farenheit	No	No	No	No	NA	NA	NA	2020-02-05	24005
DF9F4EE0-375A-4C4D-BA27-BEEB14828FA5	97.2	Farenheit	No	No	No	No	NA	NA	NA	2020-02-05	48439
A5A06F5B-8CD2-4B1C-83CD-8048590780E0	98.1	Farenheit	No	No	No	No	NA	NA	NA	2020-02-05	12095
A11B6AEF-0D3C-4929-B269-45D69D434471	-1	Farenheit	No	No	No	No	NA	NA	NA	2020-02-05	51107
360CEB91-3662-4578-A2B4-B0D8CC0D34C8	98.5	Farenheit	No	No	No	No	NA	NA	NA	2020-02-05	24019
7C963767-C068-4F84-AD52-594955BB1F9C	99.3	Farenheit	No	No	No	No	NA	NA	NA	2020-02-05	55117
F0076B9E-23D3-4104-97D2-D727F5F5D35E	97.4	Farenheit	No	No	No	No	NA	NA	NA	2020-02-05	40143
06CE959F-CAEF-479D-81CC-8C63555B471C	97.7	Farenheit	No	No	No	No	NA	NA	NA	2020-02-05	36071
C4314757-10C0-4F62-A67D-6582B3F8C3F1	97.4	Farenheit	No	No	No	No	NA	NA	NA	2020-02-05	4019
9964F324-F192-498B-B731-E29171E821BF	98.1	Farenheit	No	No	No	No	NA	NA	NA	2020-02-05	4013
819FBBC0-B7A1-4623-9221-FFD2DA4AB158	97.1	Farenheit	No	No	No	No	NA	NA	NA	2020-02-05	12113
1EE10D2A-FB89-4D60-B086-990611FD05CC	-1	Farenheit	No	No	No	No	NA	NA	NA	2020-02-05	12095
A25BEBF5-1FC0-4C6D-9739-C7567B16A7B8	98.1	Farenheit	No	No	No	No	NA	NA	NA	2020-02-05	49035
7F419531-92AF-40E3-B265-037428069B88	97.3	Farenheit	No	No	No	No	NA	NA	NA	2020-02-05	24025
4C3A1712-C39C-4580-B3CE-2F359BF16D11	98.6	Farenheit	No	No	No	No	NA	NA	NA	2020-02-05	24031
2C8BAA7C-CA0B-4A4E-BA47-9B4881C1CAF5	97.6	Farenheit	No	No	No	No	NA	NA	NA	2020-02-05	24031
D61E360D-9DA8-4C2B-8D36-B3FE48E37886	97.5	Farenheit	No	No	No	No	NA	NA	NA	2020-02-05	39093
D61E360D-9DA8-4C2B-8D36-B3FE48E37886	97.5	Farenheit	No	No	No	No	NA	NA	NA	2020-02-05	39093
A60E2B98-5643-4E9F-835D-34213D6D9EE8	97.7	Farenheit	No	No	No	No	NA	NA	NA	2020-02-05	6079
8C26F636-34DE-4128-A787-2E988F885F31	98.2	Farenheit	No	No	No	No	NA	NA	NA	2020-02-05	17029
F1F13BE1-CAD9-4726-863F-DE1CD0DDF048	97.8	Farenheit	No	No	No	No	NA	NA	NA	2020-02-05	8045
50FAECA9-29BA-4066-86E2-AE563D3540D4	97.9	Farenheit	No	No	No	No	NA	NA	NA	2020-02-05	24005
50FAECA9-29BA-4066-86E2-AE563D3540D4	97.9	Farenheit	No	No	No	No	NA	NA	NA	2020-02-05	24510
D7E2DE9F-9CDB-49FF-A536-1D0DC05A1420	98.4	Farenheit	No	No	No	No	NA	NA	NA	2020-02-05	8013
23EDEFAB-037E-49CF-9206-85C5C62CECE6	98.3	Farenheit	No	No	No	No	NA	NA	NA	2020-02-05	42101
12CDBC52-E82E-444B-BF17-D8744B83F144	98.3	Farenheit	No	No	No	No	NA	NA	NA	2020-02-05	24027
C9B3D44F-1998-4EFE-9289-722D14FF32CF	98	Farenheit	No	No	No	No	NA	NA	NA	2020-02-05	36067
42997DA1-7EE3-4236-BBBB-1D962BD016A7	97	Farenheit	No	No	No	No	NA	NA	NA	2020-02-05	24510
EF8645CE-0621-45FA-9C15-F7831CF8F067	98.5	Farenheit	No	No	No	No	NA	NA	NA	2020-02-05	32031
9E91DACF-1153-4206-9E74-5D022A4D10B8	98	Farenheit	No	No	No	No	NA	NA	NA	2020-02-05	6067
8D45C968-4457-43F7-94CB-A448AF0F7D63	97.5	Farenheit	No	No	No	No	NA	NA	NA	2020-02-05	5119
047E03D4-4203-4C75-A0AB-B266302C462B	97.3	Farenheit	No	No	No	No	NA	NA	NA	2020-02-05	24003
91B06A82-181E-4E5F-86EC-180C7B38517D	97.6	Farenheit	No	No	No	No	NA	NA	NA	2020-02-05	51107
BE0EC999-3499-46BB-9516-408C34CE7B82	97	Farenheit	No	No	No	No	NA	NA	NA	2020-02-05	8041
88CE6DF9-46FB-4916-9CB0-C21D37C88594	96.4	Farenheit	No	No	No	No	NA	NA	NA	2020-02-05	24510
840C9BF9-B0BF-4075-97AA-F813C20BF4A1	98.9	Farenheit	No	No	No	No	NA	NA	NA	2020-02-05	45035
98DB718A-B439-4BF1-9AD2-14F99969CA0C	98.3	Farenheit	No	No	No	No	NA	NA	NA	2020-02-05	48201
86B580C8-5303-4941-88DD-8030F487020D	98.5	Farenheit	No	No	No	No	NA	NA	NA	2020-02-05	26145
D3B46E9A-34A9-455B-A61D-F4EE031D2303	97	Farenheit	No	No	No	No	NA	NA	NA	2020-02-05	53033
AFF9B131-1946-4EE4-8E65-9740CC2FD5F2	-1	Farenheit	No	No	No	No	NA	NA	NA	2020-02-05	8041
A6AA0000-C5C9-47E3-A5D3-94B7D4F08C9C	97.9	Farenheit	No	No	No	No	NA	NA	NA	2020-02-05	24005
AFF9B131-1946-4EE4-8E65-9740CC2FD5F2	-1	Farenheit	No	No	No	No	NA	NA	NA	2020-02-05	8041
AFF9B131-1946-4EE4-8E65-9740CC2FD5F2	97	Farenheit	No	No	No	No	NA	NA	NA	2020-02-05	8041
A7067E3A-6B5F-4C68-A89E-189A742D9295	97.5	Farenheit	No	No	No	No	NA	NA	NA	2020-02-05	53033
6728918D-DAB3-4DD1-B0FE-616F0978398D	97	Farenheit	No	No	No	No	NA	NA	NA	2020-02-05	6037
BBD2123E-B3F7-45BE-94AE-5E4265CCB8D8	97.9	Farenheit	No	No	No	No	NA	NA	NA	2020-02-05	24005
17F90071-6F5F-4A44-A007-4D32A5B2DFF6	98.2	Farenheit	No	No	No	No	NA	NA	NA	2020-02-05	24027
12F1BE55-1A8C-4AC8-B19F-60BC1452719E	98.6	Farenheit	No	No	No	No	NA	NA	NA	2020-02-05	45019
576A3DB4-37D4-437C-85DB-1F33B83AD71A	97.8	Farenheit	No	No	No	No	NA	NA	NA	2020-02-05	24005
198CABFA-D778-4F88-BD0A-AB1F445B9248	98.7	Farenheit	No	No	No	No	NA	NA	NA	2020-02-05	17031
E3062DC5-871D-4DB7-9F18-925148A8F2D5	99.2	Farenheit	No	No	No	No	NA	NA	NA	2020-02-05	24005
81923FC7-15E1-4276-95E4-0930BA3E31B5	98.1	Farenheit	No	No	No	No	NA	NA	NA	2020-02-05	25013
17BFEB8B-FD81-4C1A-BEBF-E16B6EC101A3	97.5	Farenheit	No	No	No	No	NA	NA	NA	2020-02-05	11001
F9C05BD6-30B1-4B88-8719-4D0FC4CEAC41	97.7	Farenheit	No	No	No	No	NA	NA	NA	2020-02-05	4013
221C1DD3-0415-4332-B605-9D1B395EB5E9	97.1	Farenheit	No	No	No	No	NA	NA	NA	2020-02-05	40143
0AEF6A69-036A-4715-B963-9003CA5C27DF	97.9	Farenheit	No	No	No	No	NA	NA	NA	2020-02-05	26125
938E4486-EB05-4D42-BF6E-2A877255817D	97	Farenheit	No	No	No	No	NA	NA	NA	2020-02-05	24027
01A53FB4-A8AD-4882-BF64-19ADACA630B1	98.8	Farenheit	No	No	No	No	NA	NA	NA	2020-02-05	36061
32A21CBB-647C-42BD-B670-45727850EF9A	-1	Farenheit	No	No	No	No	NA	NA	NA	2020-02-05	24510
32A21CBB-647C-42BD-B670-45727850EF9A	97	Farenheit	No	No	No	No	NA	NA	NA	2020-02-05	24510
F4C04045-5DFB-4B43-B753-18E3B770C536	98	Farenheit	No	No	No	No	NA	NA	NA	2020-02-05	18141
6D94F428-4382-4B6B-A875-F801D80187AC	98.6	Farenheit	No	No	No	No	NA	NA	NA	2020-02-05	24510
58900982-5D1C-4B97-8080-903D507EAEB8	98.9	Farenheit	No	No	No	No	NA	NA	NA	2020-02-05	34015
8FC67AE0-8BAC-41A0-B674-89EF3B86ED27	-1	Farenheit	No	No	No	No	NA	NA	NA	2020-02-05	36103
47DA5F1D-3CD1-43CE-A5FF-9B36EFF77CF5	98.1	Farenheit	No	No	No	No	NA	NA	NA	2020-02-05	6037
42997DA1-7EE3-4236-BBBB-1D962BD016A7	97	Farenheit	No	No	No	No	NA	NA	NA	2020-02-05	24510
FF502B42-10B1-4B3A-91B7-9184949CE9CF	96.6	Farenheit	No	No	No	No	NA	NA	NA	2020-02-05	12011
7555E45B-1A01-41B1-8004-FEF59488BB49	-1	Farenheit	No	No	No	No	NA	NA	NA	2020-02-05	29189
D27BFD76-23D3-4EB1-A36C-FE665782C000	97.4	Farenheit	No	No	No	No	NA	NA	NA	2020-02-05	17089
0E38BDDD-5367-4880-BEA2-B924D783102F	97.9	Farenheit	No	No	No	No	NA	NA	NA	2020-02-05	34015
947A5927-6E36-4A2A-877A-DA1118850DEF	97.8	Farenheit	No	No	No	No	NA	NA	NA	2020-02-05	48453
95A5728C-CDC4-4DDF-AD75-2123DF355BC4	-1	Farenheit	No	No	No	No	NA	NA	NA	2020-02-05	24510
DECC154E-E995-4123-850F-8C5B49F6F701	-1	Farenheit	No	No	No	No	NA	NA	NA	2020-02-05	6037
F34A46E5-1424-496C-8D5A-5D7F23F3F491	97.2	Farenheit	No	No	No	No	NA	NA	NA	2020-02-05	39085
559BD6C1-878D-4EE5-AE76-816B1C0FEEFA	98.1	Farenheit	No	No	No	No	NA	NA	NA	2020-02-05	39097
063F921C-48F8-4530-B64F-AEF8BB8A4F29	98.7	Farenheit	No	No	No	No	NA	NA	NA	2020-02-05	24510
559BD6C1-878D-4EE5-AE76-816B1C0FEEFA	98.1	Farenheit	No	No	No	No	NA	NA	NA	2020-02-05	39097
FE682914-F3A1-481B-8DAF-B0727550F3A0	96.1	Farenheit	No	No	No	No	NA	NA	NA	2020-02-05	24510
FE682914-F3A1-481B-8DAF-B0727550F3A0	96.1	Farenheit	No	No	No	No	NA	NA	NA	2020-02-05	24005
E242DF1D-DBB1-40F4-AE31-344068AF0BFC	98.4	Farenheit	No	No	No	No	NA	NA	NA	2020-02-05	39097
559BD6C1-878D-4EE5-AE76-816B1C0FEEFA	98.1	Farenheit	No	No	No	No	NA	NA	NA	2020-02-05	39097
455578EE-903B-497B-800B-540566057626	98.2	Farenheit	No	No	No	No	NA	NA	NA	2020-02-05	6079
859B59FE-2192-4A9B-B645-098113CA3AF4	98.6	Farenheit	No	No	No	No	NA	NA	NA	2020-02-05	51013
E0D3B027-56A0-465F-AEEF-95EEAAC04FB4	98.6	Farenheit	No	No	No	No	NA	NA	NA	2020-02-05	51013
9954FC86-54FB-483F-9802-5716B9704954	-1	Farenheit	No	No	No	No	NA	NA	NA	2020-02-05	51013
DD3BDB6F-740D-43FC-B10D-E3AB9720C196	97.8	Farenheit	No	No	No	No	NA	NA	NA	2020-02-05	24025
0ADE6974-E300-4E3E-A304-DBF62DA45E44	-1	Farenheit	No	No	No	No	NA	NA	NA	2020-02-05	24510
49DB9FCB-E886-4BB7-93A7-C96F714871B5	97.6	Farenheit	No	No	No	No	NA	NA	NA	2020-02-05	36055
025D6983-4E27-4E73-9297-DB9A568CB65A	97.1	Farenheit	No	No	No	No	NA	NA	NA	2020-02-05	51059
12191885-6183-48AC-9811-AF07005A06D9	-1	Farenheit	No	No	No	No	NA	NA	NA	2020-02-05	24005
2B16F536-1AEA-4170-9BDB-1091423E47A3	98	Farenheit	No	No	No	No	NA	NA	NA	2020-02-05	24510
9E95CAC7-5E8E-4355-BF44-C84A1E984FB0	100.5	Farenheit	Yes	Yes	Yes	Yes	NA	NA	NA	2020-03-05	24005
4BB0AF9C-B07D-4E55-9BB9-64248B133A60	104	Farenheit	Yes	Yes	Yes	Yes	NA	NA	NA	2020-03-05	24003
382DBD50-9B7F-47E0-BC0A-2A196E45E06B	-1	Farenheit	No	Yes	Yes	Yes	NA	NA	NA	2020-03-05	24025
0FC6AD3B-2990-4617-8B75-519ECB00E904	102.1	Farenheit	Yes	Yes	No	Yes	NA	NA	NA	2020-03-05	24033
38E6AFEF-34CD-42D2-AE28-5943DFA531B4	-1	Farenheit	No	Yes	No	Yes	NA	NA	NA	2020-03-05	24003
EDB54468-4D87-4202-BFFB-B44B881C2FD7	-1	Farenheit	No	Yes	No	Yes	NA	NA	NA	2020-03-05	24005
9E95CAC7-5E8E-4355-BF44-C84A1E984FB0	-1	Farenheit	No	Yes	No	Yes	NA	NA	NA	2020-03-05	24005
D4F7469D-1791-4E06-BFB1-24E4B6C06E82	98.6	Farenheit	No	No	No	Yes	NA	NA	NA	2020-03-05	24025
47764213-3A2A-4750-960D-FED3FDB396E2	-1	Farenheit	No	No	No	Yes	NA	NA	NA	2020-03-05	24005
02E01AC2-BB12-4E0B-B5FB-08A308826DF9	97	Farenheit	No	No	No	Yes	NA	NA	NA	2020-03-05	24510
02E01AC2-BB12-4E0B-B5FB-08A308826DF9	97	Farenheit	No	No	No	Yes	NA	NA	NA	2020-03-05	24005
02E01AC2-BB12-4E0B-B5FB-08A308826DF9	97	Farenheit	No	No	No	Yes	NA	NA	NA	2020-03-05	24510
02E01AC2-BB12-4E0B-B5FB-08A308826DF9	97	Farenheit	No	No	No	Yes	NA	NA	NA	2020-03-05	24005
BD0796C8-443D-4A02-AD0B-E067A865618F	-1	Farenheit	No	No	No	Yes	NA	NA	NA	2020-03-05	24510
F6DACDE3-BCCA-4832-A2F6-DD95E3A5C892	99.5	Farenheit	No	No	No	Yes	NA	NA	NA	2020-03-05	24510
D12FFDD3-7504-41FA-9354-38919455C61C	98.1	Farenheit	No	No	No	Yes	NA	NA	NA	2020-03-05	24005
716063E8-F0AB-483E-B9DC-B86A9FE0A4E1	-1	Farenheit	No	No	No	Yes	NA	NA	NA	2020-03-05	12071
0FC0CC7A-A1B8-4653-8385-4B9BF5CFEE2D	-1	Farenheit	No	Yes	Yes	No	NA	NA	NA	2020-03-05	24003
F07A509A-86AE-433E-9C26-9ECDF6C8EA21	98.1	Farenheit	No	Yes	Yes	No	NA	NA	NA	2020-03-05	24003
C280C2D2-5CEE-4E77-89A0-CD28111DCA98	98.5	Farenheit	No	Yes	Yes	No	NA	NA	NA	2020-03-05	24013
0FC0CC7A-A1B8-4653-8385-4B9BF5CFEE2D	98.1	Farenheit	No	Yes	Yes	No	NA	NA	NA	2020-03-05	24003
13F59322-9953-4449-ABA0-6B8310D7B43C	97.3	Farenheit	No	No	Yes	No	NA	NA	NA	2020-03-05	39017
D9DEBBAC-F6B0-4156-A4AA-971966DD4A8E	97.2	Farenheit	No	No	Yes	No	NA	NA	NA	2020-03-05	24510
08C59CAF-0C07-4FB8-8BA2-A43846639F69	-1	Farenheit	No	No	Yes	No	NA	NA	NA	2020-03-05	24510
6E401E84-87C7-4101-92DF-EFFC487DEA98	-1	Farenheit	No	No	Yes	No	NA	NA	NA	2020-03-05	24005
AE2ED9E5-6628-469F-BC7E-3D4A2394E247	-1	Farenheit	No	No	Yes	No	NA	NA	NA	2020-03-05	24510
25636357-2141-4949-9EED-B66E1B0E40DC	98.9	Farenheit	No	No	Yes	No	NA	NA	NA	2020-03-05	39153
647A5533-9B4C-45D7-92D3-FBE9040404AF	98	Farenheit	No	No	Yes	No	NA	NA	NA	2020-03-05	17031
6B95527A-6649-4BB3-B8F4-D2A0A79205A8	96	Farenheit	No	No	Yes	No	NA	NA	NA	2020-03-05	24510
D9DEBBAC-F6B0-4156-A4AA-971966DD4A8E	-1	Farenheit	No	No	Yes	No	NA	NA	NA	2020-03-05	24510
855D897C-2022-4471-B5FB-0A8B0B3AF546	101.7	Farenheit	Yes	Yes	No	No	NA	NA	NA	2020-03-05	12095
855D897C-2022-4471-B5FB-0A8B0B3AF546	101.7	Farenheit	Yes	Yes	No	No	NA	NA	NA	2020-03-05	12095
447CCB0B-3EBA-442A-B350-19479A1134BE	98.24	Farenheit	No	Yes	No	No	NA	NA	NA	2020-03-05	6001
447CCB0B-3EBA-442A-B350-19479A1134BE	98.24	Farenheit	No	Yes	No	No	NA	NA	NA	2020-03-05	6001
6C3ED8B2-E270-475D-893E-D4B5939202C6	97.7	Farenheit	No	Yes	No	No	NA	NA	NA	2020-03-05	42095
6C3ED8B2-E270-475D-893E-D4B5939202C6	97.7	Farenheit	No	Yes	No	No	NA	NA	NA	2020-03-05	42095
3EB9473E-932A-411E-9D95-9D1313F4C74C	-1	Farenheit	No	Yes	No	No	NA	NA	NA	2020-03-05	24510
4126507B-BCAD-4D30-B404-D98AECDBBA9B	-1	Farenheit	No	Yes	No	No	NA	NA	NA	2020-03-05	24510
FB34D89B-F011-421A-B0CC-B590377A67FA	-1	Farenheit	No	Yes	No	No	NA	NA	NA	2020-03-05	24003
5A093C39-93C9-4E91-9D01-72E7FBC6E78C	97.4	Farenheit	No	Yes	No	No	NA	NA	NA	2020-03-05	24005
FB34D89B-F011-421A-B0CC-B590377A67FA	-1	Farenheit	No	Yes	No	No	NA	NA	NA	2020-03-05	24003
CECF8FCE-51AC-4D2F-AB0F-17F39BE9245E	97.4	Farenheit	No	Yes	No	No	NA	NA	NA	2020-03-05	24025
552753E8-DA7D-459F-94EF-07EE39BE257A	96.8	Farenheit	No	Yes	No	No	NA	NA	NA	2020-03-05	10005
FB34D89B-F011-421A-B0CC-B590377A67FA	99	Farenheit	No	Yes	No	No	NA	NA	NA	2020-03-05	24003
4E6A2219-D430-4189-B572-CA1A7C8C2647	97.9	Farenheit	No	Yes	No	No	NA	NA	NA	2020-03-05	6085
A1F37DCA-487B-4A6B-9DE0-16A2AA51E245	96.8	Farenheit	No	Yes	No	No	NA	NA	NA	2020-03-05	24510
F8E4973A-023C-44F4-875D-69D8D08ACD48	98.6	Farenheit	No	Yes	No	No	NA	NA	NA	2020-03-05	24005
2264FEFD-6250-430B-BAE0-E486EA1D1A0C	99	Farenheit	No	Yes	No	No	NA	NA	NA	2020-03-05	39035
EB256C41-087E-465B-9D3E-44EA5BA74584	-1	Farenheit	No	Yes	No	No	NA	NA	NA	2020-03-05	51630
DC8F426F-1B83-4D68-987B-429FE83966F2	97.6	Farenheit	No	Yes	No	No	NA	NA	NA	2020-03-05	24005
D4F7469D-1791-4E06-BFB1-24E4B6C06E82	98.6	Farenheit	No	Yes	No	No	NA	NA	NA	2020-03-05	24025
343AF40C-F0A1-40DD-A3D2-4F4F2716A972	97	Farenheit	No	Yes	No	No	NA	NA	NA	2020-03-05	24011
4683EAFD-05A1-463F-B00B-71C061B7620E	97.5	Farenheit	No	Yes	No	No	NA	NA	NA	2020-03-05	24510
4683EAFD-05A1-463F-B00B-71C061B7620E	97.5	Farenheit	No	Yes	No	No	NA	NA	NA	2020-03-05	24005
7029943D-1D0E-49E0-B62E-46C4425BD184	97.4	Farenheit	No	Yes	No	No	NA	NA	NA	2020-03-05	8041
57254451-1C84-44FE-BD10-4F36D0DCA922	97.9	Farenheit	No	Yes	No	No	NA	NA	NA	2020-03-05	24510
CECF8FCE-51AC-4D2F-AB0F-17F39BE9245E	97.6	Farenheit	No	Yes	No	No	NA	NA	NA	2020-03-05	24025
6696BDD9-B74D-4710-922E-0D3D25754446	-1	Farenheit	No	Yes	No	No	NA	NA	NA	2020-03-05	11001
9AF9BB92-F45F-4BFF-B4C1-442C3A477365	97.7	Farenheit	No	Yes	No	No	NA	NA	NA	2020-03-05	24510
9AF9BB92-F45F-4BFF-B4C1-442C3A477365	97.7	Farenheit	No	Yes	No	No	NA	NA	NA	2020-03-05	24005
E95469A2-1DCE-4FD0-8EC7-B868CE8E4C0E	99	Farenheit	No	Yes	No	No	NA	NA	NA	2020-03-05	24003
6689E607-ADB0-49FF-91E0-C55FA295B189	97.5	Farenheit	No	Yes	No	No	NA	NA	NA	2020-03-05	42029
A41E5D15-7E2A-463C-9096-DE70679935BC	98.2	Farenheit	No	Yes	No	No	NA	NA	NA	2020-03-05	24510
F07A509A-86AE-433E-9C26-9ECDF6C8EA21	98	Farenheit	No	Yes	No	No	NA	NA	NA	2020-03-05	24003
BFC14EB4-B0FC-4CFA-87EE-5B6A2E221FEC	98.4	Farenheit	No	Yes	No	No	NA	NA	NA	2020-03-05	45073
AE60D193-3B77-4588-B238-A1D946388E3B	97.1	Farenheit	No	Yes	No	No	NA	NA	NA	2020-03-05	15009
518FF610-E10D-414A-9332-2C510E3A118D	97.3	Farenheit	No	Yes	No	No	NA	NA	NA	2020-03-05	51065
EB256C41-087E-465B-9D3E-44EA5BA74584	97.9	Farenheit	No	Yes	No	No	NA	NA	NA	2020-03-05	51630
E360827B-E0B7-443B-9DE0-F60C4C0B862D	97.5	Farenheit	No	Yes	No	No	NA	NA	NA	2020-03-05	24003
EA78AF6D-1FFA-4A7B-80C1-F4419B558D7A	96.1	Farenheit	No	Yes	No	No	NA	NA	NA	2020-03-05	18157
300D42BD-BF4C-4B5F-BD4D-BA29213250DA	98.6	Farenheit	No	Yes	No	No	NA	NA	NA	2020-03-05	24005
7E5D0CB3-DB6B-4033-99CD-252C2CBF5D2F	97.7	Farenheit	No	Yes	No	No	NA	NA	NA	2020-03-05	6085
704A480E-7DF4-4D3A-90D1-64C43BC550E1	-1	Farenheit	No	Yes	No	No	NA	NA	NA	2020-03-05	6085
4AFF35C8-5F1F-4165-A8A2-00736D780461	-1	Farenheit	No	Yes	No	No	NA	NA	NA	2020-03-05	24005
4AFF35C8-5F1F-4165-A8A2-00736D780461	-1	Farenheit	No	Yes	No	No	NA	NA	NA	2020-03-05	24005
4AFF35C8-5F1F-4165-A8A2-00736D780461	98.1	Farenheit	No	Yes	No	No	NA	NA	NA	2020-03-05	24005
5CA79116-3643-4AC9-A230-C5E82B054D24	99.4	Farenheit	No	Yes	No	No	NA	NA	NA	2020-03-05	42017
DC2D6F4F-8AD9-4F17-86D9-CB0F42AD762F	-1	Farenheit	No	Yes	No	No	NA	NA	NA	2020-03-05	36081
DC2D6F4F-8AD9-4F17-86D9-CB0F42AD762F	96.8	Farenheit	No	Yes	No	No	NA	NA	NA	2020-03-05	36081
69D032F6-002A-47F1-9ECC-8A46827330DB	97.3	Farenheit	No	Yes	No	No	NA	NA	NA	2020-03-05	48453
698B1243-ED85-48F3-82A8-66E35766FD8A	96.5	Farenheit	No	Yes	No	No	NA	NA	NA	2020-03-05	30047
698B1243-ED85-48F3-82A8-66E35766FD8A	96.5	Farenheit	No	Yes	No	No	NA	NA	NA	2020-03-05	30029
4CF0EF99-9EAE-475B-B1F5-1E7EDC500FF2	-1	Farenheit	No	Yes	No	No	NA	NA	NA	2020-03-05	24510
4CF0EF99-9EAE-475B-B1F5-1E7EDC500FF2	98.6	Farenheit	No	Yes	No	No	NA	NA	NA	2020-03-05	24510
A41E5D15-7E2A-463C-9096-DE70679935BC	98.4	Farenheit	No	Yes	No	No	NA	NA	NA	2020-03-05	24510
7DCE20F4-6AB0-4775-B915-76CF16E3D8B6	98.4	Farenheit	No	Yes	No	No	NA	NA	NA	2020-03-05	18167
21DA592F-93BA-4170-97ED-E3FAEFD76964	-1	Farenheit	No	Yes	No	No	NA	NA	NA	2020-03-05	6085
75AE60F5-E2B6-4A2A-8B26-73435F7AA201	100.76	Farenheit	Yes	No	No	No	NA	NA	NA	2020-03-05	24013
BFBB74DC-4687-4CB5-98A1-C14F75654E73	100.4	Farenheit	Yes	No	No	No	NA	NA	NA	2020-03-05	24510
FF786C6D-6757-4979-88CF-BE0228CA35EA	97.16	Farenheit	No	No	No	No	NA	NA	NA	2020-03-05	39103
5366802E-95B3-4968-AA18-678209A03EA0	97.7	Farenheit	No	No	No	No	NA	NA	NA	2020-03-05	24027
07993E20-BA34-425D-9926-1AC1F1D703C0	98.6	Farenheit	No	No	No	No	NA	NA	NA	2020-03-05	25017
357C6154-B970-4014-8C4C-60B47B28531A	95	Farenheit	No	No	No	No	NA	NA	NA	2020-03-05	6059
AD0FFCC5-2C66-4994-AEA0-01D97B636006	97.34	Farenheit	No	No	No	No	NA	NA	NA	2020-03-05	55025
A8429506-A622-433A-AD56-62C5D1B6C8EA	96.44	Farenheit	No	No	No	No	NA	NA	NA	2020-03-05	24510
8DAF9999-3096-4C25-B1C5-4C907DCC5E45	97.7	Farenheit	No	No	No	No	NA	NA	NA	2020-03-05	4013
8DAF9999-3096-4C25-B1C5-4C907DCC5E45	97.7	Farenheit	No	No	No	No	NA	NA	NA	2020-03-05	4013
BCBC541C-8B3C-46C9-BED7-02F510E87227	96.8	Farenheit	No	No	No	No	NA	NA	NA	2020-03-05	6073
603C100B-A779-4F9C-93D2-B060A7F2AFA4	97.7	Farenheit	No	No	No	No	NA	NA	NA	2020-03-05	24027
C281567A-7035-45C3-A434-8283B22A1951	97.34	Farenheit	No	No	No	No	NA	NA	NA	2020-03-05	24510
039517E5-71F4-44D6-8775-55481F0C84FE	99.5	Farenheit	No	No	No	No	NA	NA	NA	2020-03-05	24510
039517E5-71F4-44D6-8775-55481F0C84FE	-1	Farenheit	No	No	No	No	NA	NA	NA	2020-03-05	24510
85E9ECCC-14A7-4AA0-8B95-A2FB463C7397	98.6	Farenheit	No	No	No	No	NA	NA	NA	2020-03-05	24510
6FCB9972-94C8-41F5-8BEA-033109464396	98.78	Farenheit	No	No	No	No	NA	NA	NA	2020-03-05	24510
5DFBD064-A99F-4AF5-9164-CDF6AB17C8C3	97.88	Farenheit	No	No	No	No	NA	NA	NA	2020-03-05	24027
5F62F8AB-9A6F-4DFC-9848-446B4BCA0AFE	96.8	Farenheit	No	No	No	No	NA	NA	NA	2020-03-05	24510
859B59FE-2192-4A9B-B645-098113CA3AF4	97.7	Farenheit	No	No	No	No	NA	NA	NA	2020-03-05	11001
DF1E5C34-17F1-4B16-B648-652813E5E261	98.6	Farenheit	No	No	No	No	NA	NA	NA	2020-03-05	24510
BBB7385D-3BA2-4315-9BF6-DFA72E23EDA6	98.06	Farenheit	No	No	No	No	NA	NA	NA	2020-03-05	17031
C281567A-7035-45C3-A434-8283B22A1951	97.88	Farenheit	No	No	No	No	NA	NA	NA	2020-03-05	24510
039517E5-71F4-44D6-8775-55481F0C84FE	-1	Farenheit	No	No	No	No	NA	NA	NA	2020-03-05	24510
2E0E7F10-326A-474F-8B07-A639CCD22E5E	98.06	Farenheit	No	No	No	No	NA	NA	NA	2020-03-05	39061
447CCB0B-3EBA-442A-B350-19479A1134BE	98.24	Farenheit	No	No	No	No	NA	NA	NA	2020-03-05	6001
C281567A-7035-45C3-A434-8283B22A1951	98.42	Farenheit	No	No	No	No	NA	NA	NA	2020-03-05	24510
9C3F8BC9-C679-4D94-9B61-26D811DC8774	96.8	Farenheit	No	No	No	No	NA	NA	NA	2020-03-05	11001
9C3F8BC9-C679-4D94-9B61-26D811DC8774	96.8	Farenheit	No	No	No	No	NA	NA	NA	2020-03-05	11001
63824D4F-BABF-4A05-9AC9-7D2F62B21F2E	97.88	Farenheit	No	No	No	No	NA	NA	NA	2020-03-05	6037
8F9AD879-8E6C-4816-8BEC-F2935332D15C	98.6	Farenheit	No	No	No	No	NA	NA	NA	2020-03-05	24025
5D317693-863A-40CF-B85B-CD11C1669CE6	96.62	Farenheit	No	No	No	No	NA	NA	NA	2020-03-05	24510
AB6445FB-68A9-43AC-99AF-18225079EDAF	95.54	Farenheit	No	No	No	No	NA	NA	NA	2020-03-05	24510
AB6445FB-68A9-43AC-99AF-18225079EDAF	-1	Farenheit	No	No	No	No	NA	NA	NA	2020-03-05	24510
AB6445FB-68A9-43AC-99AF-18225079EDAF	-1	Farenheit	No	No	No	No	NA	NA	NA	2020-03-05	24510
AB6445FB-68A9-43AC-99AF-18225079EDAF	-1	Farenheit	No	No	No	No	NA	NA	NA	2020-03-05	24510
AB6445FB-68A9-43AC-99AF-18225079EDAF	-1	Farenheit	No	No	No	No	NA	NA	NA	2020-03-05	24510
7694F942-376E-49E0-99B4-0F24D8DC0ADF	96.8	Farenheit	No	No	No	No	NA	NA	NA	2020-03-05	24510
7694F942-376E-49E0-99B4-0F24D8DC0ADF	-1	Farenheit	No	No	No	No	NA	NA	NA	2020-03-05	24510
7694F942-376E-49E0-99B4-0F24D8DC0ADF	-1	Farenheit	No	No	No	No	NA	NA	NA	2020-03-05	24510
7694F942-376E-49E0-99B4-0F24D8DC0ADF	-1	Farenheit	No	No	No	No	NA	NA	NA	2020-03-05	24510
7694F942-376E-49E0-99B4-0F24D8DC0ADF	-1	Farenheit	No	No	No	No	NA	NA	NA	2020-03-05	24510
7694F942-376E-49E0-99B4-0F24D8DC0ADF	-1	Farenheit	No	No	No	No	NA	NA	NA	2020-03-05	24510
75BB35CD-D352-431F-B0A0-07B014652B28	98.8	Farenheit	No	No	No	No	NA	NA	NA	2020-03-05	24027
18AD11F1-88F1-4FB6-9329-E74B81ECFCD8	97.4	Farenheit	No	No	No	No	NA	NA	NA	2020-03-05	24031
84B3D48C-39CB-489C-81DF-7803439630AB	97.6	Farenheit	No	No	No	No	NA	NA	NA	2020-03-05	24510
84B3D48C-39CB-489C-81DF-7803439630AB	97.6	Farenheit	No	No	No	No	NA	NA	NA	2020-03-05	24005
35D7DD63-3526-46FB-9FF5-4149D896C811	98.6	Farenheit	No	No	No	No	NA	NA	NA	2020-03-05	17031
984D1CBC-FA2E-41E2-9E13-25EF19646B0E	-1	Farenheit	No	No	No	No	NA	NA	NA	2020-03-05	20091
984D1CBC-FA2E-41E2-9E13-25EF19646B0E	98.1	Farenheit	No	No	No	No	NA	NA	NA	2020-03-05	20091
35D7DD63-3526-46FB-9FF5-4149D896C811	-1	Farenheit	No	No	No	No	NA	NA	NA	2020-03-05	17031
42997DA1-7EE3-4236-BBBB-1D962BD016A7	97.5	Farenheit	No	No	No	No	NA	NA	NA	2020-03-05	24510
30EBF845-9426-4434-B7F0-C3281DF6260B	96.2	Farenheit	No	No	No	No	NA	NA	NA	2020-03-05	24037
0788098A-F2D3-4169-B510-4B40DBB43640	98.5	Farenheit	No	No	No	No	NA	NA	NA	2020-03-05	10003
16847A21-02CA-4694-9F50-7AD0BA525901	98.2	Farenheit	No	No	No	No	NA	NA	NA	2020-03-05	24510
2E21FB57-8153-47B3-8980-1C2DD19DF0AD	-1	Farenheit	No	No	No	No	NA	NA	NA	2020-03-05	12097
C8E1CBAE-9660-4129-84A4-232D50389BE6	97.9	Farenheit	No	No	No	No	NA	NA	NA	2020-03-05	24005
CC707AA5-9172-40CF-BC0D-E669B1C91E63	97.1	Farenheit	No	No	No	No	NA	NA	NA	2020-03-05	25005
5E20DE4F-2C22-4EE1-AA68-23A33E7F6E8F	98.6	Farenheit	No	No	No	No	NA	NA	NA	2020-03-05	24005
C2242535-AC47-4335-A8AC-03DEB79AB4E5	98.4	Farenheit	No	No	No	No	NA	NA	NA	2020-03-05	6037
2BC51825-11A8-4DE1-B95B-B450B48A588F	97.2	Farenheit	No	No	No	No	NA	NA	NA	2020-03-05	12057
73B18FC9-B6DC-4E24-AD2B-61ABB104BB99	98	Farenheit	No	No	No	No	NA	NA	NA	2020-03-05	6037
5E20DE4F-2C22-4EE1-AA68-23A33E7F6E8F	98.6	Farenheit	No	No	No	No	NA	NA	NA	2020-03-05	24005
AF70555B-4292-46AA-8D50-B6E1665F2648	97.2	Farenheit	No	No	No	No	NA	NA	NA	2020-03-05	12057
FE1657CB-EB1F-4F11-B31E-08DF6ED6B15F	-1	Farenheit	No	No	No	No	NA	NA	NA	2020-03-05	24510
8341E95B-F143-451C-9872-73932C2A171A	-1	Farenheit	No	No	No	No	NA	NA	NA	2020-03-05	24510
D0D34701-445F-4E86-810D-E2F047C780DD	97.5	Farenheit	No	No	No	No	NA	NA	NA	2020-03-05	42017
1227BC96-017F-4B45-B094-907D9D7ED597	97.7	Farenheit	No	No	No	No	NA	NA	NA	2020-03-05	24510
5F94E017-8B70-49CA-BB52-84ECB624CA79	97.6	Farenheit	No	No	No	No	NA	NA	NA	2020-03-05	24510
6330DDAC-F6E3-4D89-B68D-B2979D0F9707	97.2	Farenheit	No	No	No	No	NA	NA	NA	2020-03-05	34037
6F2D7A48-59B3-483C-ABAA-A980C8FF440F	98.5	Farenheit	No	No	No	No	NA	NA	NA	2020-03-05	24027
FB55F485-6684-4165-8F7D-7ABD3BFBB662	96.8	Farenheit	No	No	No	No	NA	NA	NA	2020-03-05	51187
FB55F485-6684-4165-8F7D-7ABD3BFBB662	96.8	Farenheit	No	No	No	No	NA	NA	NA	2020-03-05	51157
FB55F485-6684-4165-8F7D-7ABD3BFBB662	96.8	Farenheit	No	No	No	No	NA	NA	NA	2020-03-05	51069
FB55F485-6684-4165-8F7D-7ABD3BFBB662	96.8	Farenheit	No	No	No	No	NA	NA	NA	2020-03-05	51043
F5DC6074-EF24-4BA0-9C84-49F1B3BF8E5D	-1	Farenheit	No	No	No	No	NA	NA	NA	2020-03-05	24015
FB55F485-6684-4165-8F7D-7ABD3BFBB662	-1	Farenheit	No	No	No	No	NA	NA	NA	2020-03-05	51187
FB55F485-6684-4165-8F7D-7ABD3BFBB662	-1	Farenheit	No	No	No	No	NA	NA	NA	2020-03-05	51157
FB55F485-6684-4165-8F7D-7ABD3BFBB662	-1	Farenheit	No	No	No	No	NA	NA	NA	2020-03-05	51069
FB55F485-6684-4165-8F7D-7ABD3BFBB662	-1	Farenheit	No	No	No	No	NA	NA	NA	2020-03-05	51043
C413C013-8F0A-4421-B715-975FE63614D0	98.5	Farenheit	No	No	No	No	NA	NA	NA	2020-03-05	17043
0F688EFA-2FE1-4C5E-96EA-F0E5090D54FA	98.4	Farenheit	No	No	No	No	NA	NA	NA	2020-03-05	42017
73F47D4A-8086-4A87-A6A6-4D01403248D7	-1	Farenheit	No	No	No	No	NA	NA	NA	2020-03-05	24005
BECD8D33-5D9F-44A2-AB34-09C07E229F10	97.1	Farenheit	No	No	No	No	NA	NA	NA	2020-03-05	24005
510F60D6-C7E5-449F-8542-C7490D91563F	96.7	Farenheit	No	No	No	No	NA	NA	NA	2020-03-05	24510
F79A0383-908E-48B9-8B70-56325D2645AD	-1	Farenheit	No	No	No	No	NA	NA	NA	2020-03-05	24003
F6282EBC-2FDB-4AC6-9EF7-70C77E25CE09	-1	Farenheit	No	No	No	No	NA	NA	NA	2020-03-05	24510
F6282EBC-2FDB-4AC6-9EF7-70C77E25CE09	-1	Farenheit	No	No	No	No	NA	NA	NA	2020-03-05	24510
8F83CFD3-45EC-4762-B671-ECBFC2B82A5D	98.7	Farenheit	No	No	No	No	NA	NA	NA	2020-03-05	24005
D47FA623-550F-4210-B452-00DC610A5F06	-1	Farenheit	No	No	No	No	NA	NA	NA	2020-03-05	24003
D47FA623-550F-4210-B452-00DC610A5F06	-1	Farenheit	No	No	No	No	NA	NA	NA	2020-03-05	24003
575A5BBA-2375-4896-8607-5635C0D6AB4B	98.8	Farenheit	No	No	No	No	NA	NA	NA	2020-03-05	24013
32DC2165-6E6B-45E1-88C1-81F35704687F	-1	Farenheit	No	No	No	No	NA	NA	NA	2020-03-05	24510
7CE248D5-9E6A-4DB4-8A0B-D163E8BDFC35	-1	Farenheit	No	No	No	No	NA	NA	NA	2020-03-05	24510
60CE2503-4BE8-4802-A32B-B504654B1EB6	97.1	Farenheit	No	No	No	No	NA	NA	NA	2020-03-05	24510
A1F079C6-D9D1-45D6-A9C1-8ABE85285B63	98.6	Farenheit	No	No	No	No	NA	NA	NA	2020-03-05	24013
C45ADC90-2498-4B02-A584-3EAF63748FA8	98.6	Farenheit	No	No	No	No	NA	NA	NA	2020-03-05	24003
A7DCC96B-8457-4588-A120-FE6DE20D7E9B	98.4	Farenheit	No	No	No	No	NA	NA	NA	2020-03-05	24005
540E4C2B-D232-4EDD-8B84-D71076F8F051	-1	Farenheit	No	No	No	No	NA	NA	NA	2020-03-05	24005
28A47C49-EF29-4118-922F-7B253D94C30C	-1	Farenheit	No	No	No	No	NA	NA	NA	2020-03-05	24510
1F5698A6-6B50-4543-8B2B-59E1371A5BB9	-1	Farenheit	No	No	No	No	NA	NA	NA	2020-03-05	24005
6A9994DE-3D97-430B-ADAB-C81BDE16E4A5	-1	Farenheit	No	No	No	No	NA	NA	NA	2020-03-05	24003
7A68BABE-AA6C-4486-80BA-305F5B325D87	-1	Farenheit	No	No	No	No	NA	NA	NA	2020-03-05	24510
4EFB27E2-F2BA-4FFB-8A50-EC124074638D	98.6	Farenheit	No	No	No	No	NA	NA	NA	2020-03-05	24005
914B34EF-B4EF-43C5-8157-ECAB3BD58F31	-1	Farenheit	No	No	No	No	NA	NA	NA	2020-03-05	24003
27C2B63C-A643-46A6-86A3-0AD7C44EA8B6	-1	Farenheit	No	No	No	No	NA	NA	NA	2020-03-05	24005
9A213181-B3E9-44B1-8FCA-91895FA11C15	-1	Farenheit	No	No	No	No	NA	NA	NA	2020-03-05	24510
62F47167-ED25-44B2-B9CE-518417A28034	98.6	Farenheit	No	No	No	No	NA	NA	NA	2020-03-05	24005
62E5B8C4-5C39-4905-9667-9D9D920727E1	98.7	Farenheit	No	No	No	No	NA	NA	NA	2020-03-05	24027
5253EB30-197B-4582-8D9B-6287FCFFA0FF	97.8	Farenheit	No	No	No	No	NA	NA	NA	2020-03-05	24027
D47FA623-550F-4210-B452-00DC610A5F06	-1	Farenheit	No	No	No	No	NA	NA	NA	2020-03-05	24003
1F5698A6-6B50-4543-8B2B-59E1371A5BB9	-1	Farenheit	No	No	No	No	NA	NA	NA	2020-03-05	24005
82C56538-40F9-4AB9-96CD-BDC3E68042EB	96.9	Farenheit	No	No	No	No	NA	NA	NA	2020-03-05	24003
32DE85E2-A313-479D-8212-31C685655448	-1	Farenheit	No	No	No	No	NA	NA	NA	2020-03-05	24005
CDA59C0F-F148-48D6-8538-934666D26764	97	Farenheit	No	No	No	No	NA	NA	NA	2020-03-05	24005
C2480C3E-FD71-45D0-BE78-BABB56D52C18	-1	Farenheit	No	No	No	No	NA	NA	NA	2020-03-05	24013
C064FF78-4F97-456A-9E73-71E447A44C14	-1	Farenheit	No	No	No	No	NA	NA	NA	2020-03-05	24003
BBBE8019-8A36-4E2A-9C1C-9761313BCE60	96	Farenheit	No	No	No	No	NA	NA	NA	2020-03-05	24005
33F50D1D-FE0D-4A8F-80F7-759B65A47754	98.1	Farenheit	No	No	No	No	NA	NA	NA	2020-03-05	24013
0B57EECC-230C-4FBF-83A6-4D95B8A7B74F	98.6	Farenheit	No	No	No	No	NA	NA	NA	2020-03-05	24005
E0D06896-6BA6-4EA9-9459-E23F1CE686B1	-1	Farenheit	No	No	No	No	NA	NA	NA	2020-03-05	24510
E0D06896-6BA6-4EA9-9459-E23F1CE686B1	-1	Farenheit	No	No	No	No	NA	NA	NA	2020-03-05	24005
8805B4D5-2798-4C36-85E3-F8AF4183FE7C	97.1	Farenheit	No	No	No	No	NA	NA	NA	2020-03-05	24027
6E34806F-8EC0-4F82-8329-4D6D9820080D	98.6	Farenheit	No	No	No	No	NA	NA	NA	2020-03-05	24027
CDA59C0F-F148-48D6-8538-934666D26764	97	Farenheit	No	No	No	No	NA	NA	NA	2020-03-05	24005
BD84219C-BE40-44F6-A64D-0D88BFEC166E	96.4	Farenheit	No	No	No	No	NA	NA	NA	2020-03-05	24510
676D781E-2803-478B-8FB2-B1E4C326D22B	97	Farenheit	No	No	No	No	NA	NA	NA	2020-03-05	24013
676D781E-2803-478B-8FB2-B1E4C326D22B	97	Farenheit	No	No	No	No	NA	NA	NA	2020-03-05	24005
5AF37C24-A965-47AD-99B4-8DA113E4905C	97.3	Farenheit	No	No	No	No	NA	NA	NA	2020-03-05	24005
8805B4D5-2798-4C36-85E3-F8AF4183FE7C	-1	Farenheit	No	No	No	No	NA	NA	NA	2020-03-05	24027
32DC2165-6E6B-45E1-88C1-81F35704687F	96.5	Farenheit	No	No	No	No	NA	NA	NA	2020-03-05	24510
5AF37C24-A965-47AD-99B4-8DA113E4905C	97.3	Farenheit	No	No	No	No	NA	NA	NA	2020-03-05	24005
EE297CF6-E951-4C4F-9542-87BF149D141D	97.7	Farenheit	No	No	No	No	NA	NA	NA	2020-03-05	24005
3E7359CA-9F9D-4C0A-89C0-280FC9E4CC7D	-1	Farenheit	No	No	No	No	NA	NA	NA	2020-03-05	24025
F8AEC91C-2672-49F7-B8E9-8A83A11263DA	96.1	Farenheit	No	No	No	No	NA	NA	NA	2020-03-05	24510
423AC797-F928-4361-ADF2-973D4EDF787B	98.6	Farenheit	No	No	No	No	NA	NA	NA	2020-03-05	24005
6F808C29-8143-44B6-A68E-D1D26255FB27	98.6	Farenheit	No	No	No	No	NA	NA	NA	2020-03-05	24510
35319AE8-CE8C-44AD-AA15-E45FF2E905CE	98	Farenheit	No	No	No	No	NA	NA	NA	2020-03-05	24005
09570A1F-7593-44C4-9BB2-2899BA5C0C04	97.4	Farenheit	No	No	No	No	NA	NA	NA	2020-03-05	24005
02FE2BA5-B808-47EB-9614-244EE8F5654D	98	Farenheit	No	No	No	No	NA	NA	NA	2020-03-05	24025
A8B97E5D-85F4-4755-96A2-945F57F07527	-1	Farenheit	No	No	No	No	NA	NA	NA	2020-03-05	24510
E0D06896-6BA6-4EA9-9459-E23F1CE686B1	-1	Farenheit	No	No	No	No	NA	NA	NA	2020-03-05	24510
E0D06896-6BA6-4EA9-9459-E23F1CE686B1	-1	Farenheit	No	No	No	No	NA	NA	NA	2020-03-05	24005
E0D06896-6BA6-4EA9-9459-E23F1CE686B1	96	Farenheit	No	No	No	No	NA	NA	NA	2020-03-05	24510
E0D06896-6BA6-4EA9-9459-E23F1CE686B1	96	Farenheit	No	No	No	No	NA	NA	NA	2020-03-05	24005
5F05C590-8695-49F6-A0E6-915A0A6A10AC	98.6	Farenheit	No	No	No	No	NA	NA	NA	2020-03-05	24005
3E7359CA-9F9D-4C0A-89C0-280FC9E4CC7D	97.1	Farenheit	No	No	No	No	NA	NA	NA	2020-03-05	24025
8E45A767-5D1F-4D80-9ABB-F8DA32F0F58E	-1	Farenheit	No	No	No	No	NA	NA	NA	2020-03-05	24005
4EDECDA4-3654-480E-A096-4E4E8E15F57C	-1	Farenheit	No	No	No	No	NA	NA	NA	2020-03-05	24035
35319AE8-CE8C-44AD-AA15-E45FF2E905CE	-1	Farenheit	No	No	No	No	NA	NA	NA	2020-03-05	24005
F9F16384-6A86-4FAA-88BE-2F1AF17D82A8	98	Farenheit	No	No	No	No	NA	NA	NA	2020-03-05	24005
8F132165-4590-4C65-A4EA-786764B3C498	-1	Farenheit	No	No	No	No	NA	NA	NA	2020-03-05	24025
2DC0BA8E-0FE7-409B-A56F-DB5D2FD2F9AC	98.2	Farenheit	No	No	No	No	NA	NA	NA	2020-03-05	24005
2D5C02AE-93EC-4FF6-93BF-F2E1C6912639	98.3	Farenheit	No	No	No	No	NA	NA	NA	2020-03-05	24005
D1ADCE67-4085-4985-8C08-D75FFF838D3A	96.7	Farenheit	No	No	No	No	NA	NA	NA	2020-03-05	24005
6F444449-9267-4D6C-A6C2-3D685D125E02	98.5	Farenheit	No	No	No	No	NA	NA	NA	2020-03-05	24005
A183519F-E091-4561-8002-AC29735811AA	-1	Farenheit	No	No	No	No	NA	NA	NA	2020-03-05	24005
CEAA696D-13C7-49E7-A374-27E48909C800	98.9	Farenheit	No	No	No	No	NA	NA	NA	2020-03-05	24003
8E45A767-5D1F-4D80-9ABB-F8DA32F0F58E	98	Farenheit	No	No	No	No	NA	NA	NA	2020-03-05	24005
F9F16384-6A86-4FAA-88BE-2F1AF17D82A8	98	Farenheit	No	No	No	No	NA	NA	NA	2020-03-05	24005
3039DCD3-03D9-4301-BD4D-2720D886D090	97.3	Farenheit	No	No	No	No	NA	NA	NA	2020-03-05	24005
59E90990-5FD9-4308-80C5-906F0257870A	97	Farenheit	No	No	No	No	NA	NA	NA	2020-03-05	24510
483F21DE-D109-4E79-AF48-B72517D80044	97.3	Farenheit	No	No	No	No	NA	NA	NA	2020-03-05	24027
0DBA6A09-DF9A-4E94-BC56-5A1AE5C1F1D5	97.9	Farenheit	No	No	No	No	NA	NA	NA	2020-03-05	24013
A68CAAD9-F61B-49C4-AE92-7EFB9BF48EE4	96.1	Farenheit	No	No	No	No	NA	NA	NA	2020-03-05	24027
5DAAE9ED-56D2-4FED-9E2E-C9EA768E27FB	97.9	Farenheit	No	No	No	No	NA	NA	NA	2020-03-05	24035
F58CEE86-C8D6-42C8-9DE7-8B6E7FB14E14	97.7	Farenheit	No	No	No	No	NA	NA	NA	2020-03-05	24005
B4C0780B-93B3-4E17-B87E-D69A4B93FBD4	98.8	Farenheit	No	No	No	No	NA	NA	NA	2020-03-05	24025
9A213181-B3E9-44B1-8FCA-91895FA11C15	-1	Farenheit	No	No	No	No	NA	NA	NA	2020-03-05	24510
A9AEF70F-B9BF-474E-B398-A53779C836BD	96.9	Farenheit	No	No	No	No	NA	NA	NA	2020-03-05	24005
9DF972AE-64A3-4009-8C22-CA745C5B0E98	97.9	Farenheit	No	No	No	No	NA	NA	NA	2020-03-05	24510
A183519F-E091-4561-8002-AC29735811AA	-1	Farenheit	No	No	No	No	NA	NA	NA	2020-03-05	24005
2B7EFD10-AF61-4A24-8A9E-1F498C813EB4	98.3	Farenheit	No	No	No	No	NA	NA	NA	2020-03-05	24005
545F4080-7602-4894-BECD-10B870C6630A	97.3	Farenheit	No	No	No	No	NA	NA	NA	2020-03-05	24005
A3B0BF24-FEFF-4452-A390-C5D6981BA666	97.8	Farenheit	No	No	No	No	NA	NA	NA	2020-03-05	24005
9A213181-B3E9-44B1-8FCA-91895FA11C15	-1	Farenheit	No	No	No	No	NA	NA	NA	2020-03-05	24510
CDA59C0F-F148-48D6-8538-934666D26764	97	Farenheit	No	No	No	No	NA	NA	NA	2020-03-05	24005
88007F4E-0341-487A-BD82-6A0724967BA4	97.4	Farenheit	No	No	No	No	NA	NA	NA	2020-03-05	24003
DD428AAF-4FEF-41C5-9CF7-9621309B481D	97	Farenheit	No	No	No	No	NA	NA	NA	2020-03-05	42091
8FAA1083-CD89-4004-889B-1D1E1CDA51B8	-1	Farenheit	No	No	No	No	NA	NA	NA	2020-03-05	42041
8FAA1083-CD89-4004-889B-1D1E1CDA51B8	98.7	Farenheit	No	No	No	No	NA	NA	NA	2020-03-05	42041
C3C18D26-6381-4A05-83B8-E5220D469AFE	-1	Farenheit	No	No	No	No	NA	NA	NA	2020-03-05	24510
C3C18D26-6381-4A05-83B8-E5220D469AFE	-1	Farenheit	No	No	No	No	NA	NA	NA	2020-03-05	24510
32FB776E-B910-4476-B651-F51F6303328D	-1	Farenheit	No	No	No	No	NA	NA	NA	2020-03-05	24510
C3C18D26-6381-4A05-83B8-E5220D469AFE	-1	Farenheit	No	No	No	No	NA	NA	NA	2020-03-05	24510
6435C5D3-A59F-4D16-A51F-A18723512DE2	98.6	Farenheit	No	No	No	No	NA	NA	NA	2020-03-05	24510
C3C18D26-6381-4A05-83B8-E5220D469AFE	-1	Farenheit	No	No	No	No	NA	NA	NA	2020-03-05	24510
A3BBA001-D73F-49BD-A9DD-04E31B086688	-1	Farenheit	No	No	No	No	NA	NA	NA	2020-03-05	24027
A3BBA001-D73F-49BD-A9DD-04E31B086688	-1	Farenheit	No	No	No	No	NA	NA	NA	2020-03-05	24027
A3BBA001-D73F-49BD-A9DD-04E31B086688	-1	Farenheit	No	No	No	No	NA	NA	NA	2020-03-05	24027
5E92380B-D30F-4697-B4A1-EA95D313A193	96	Farenheit	No	No	No	No	NA	NA	NA	2020-03-05	39085
F4B78FE5-6AC7-4BF2-BC7E-67467BA0A657	98.6	Farenheit	No	No	No	No	NA	NA	NA	2020-03-05	39085
AA65D1AA-CD1B-4110-8597-E58EFC06C787	98.2	Farenheit	No	No	No	No	NA	NA	NA	2020-03-05	24027
1A697169-EF95-48A6-961F-E2C97B2C5241	-1	Farenheit	No	No	No	No	NA	NA	NA	2020-03-05	24510
28A47C49-EF29-4118-922F-7B253D94C30C	-1	Farenheit	No	No	No	No	NA	NA	NA	2020-03-05	24510
692E85A1-A037-4779-9A61-8ED8BD16F84F	98.1	Farenheit	No	No	No	No	NA	NA	NA	2020-03-05	11001
3DF72588-6F0E-458D-9F68-3FB41237A266	98.4	Farenheit	No	No	No	No	NA	NA	NA	2020-03-05	48491
3DF72588-6F0E-458D-9F68-3FB41237A266	98.4	Farenheit	No	No	No	No	NA	NA	NA	2020-03-05	48491
692E85A1-A037-4779-9A61-8ED8BD16F84F	98.5	Farenheit	No	No	No	No	NA	NA	NA	2020-03-05	11001
745E9069-7CD2-4CD5-A07F-6105E4561891	97.6	Farenheit	No	No	No	No	NA	NA	NA	2020-03-05	24510
B7690F61-EB25-41EB-B773-88286B3A649D	97.6	Farenheit	No	No	No	No	NA	NA	NA	2020-03-05	41067
8741ED32-247C-4713-A88E-9375CC1BB50F	-1	Farenheit	No	No	No	No	NA	NA	NA	2020-03-05	6037
31269AA7-945A-4BBA-8E1C-C98D223EE81A	97.6	Farenheit	No	No	No	No	NA	NA	NA	2020-03-05	24005
1567217B-2D5F-43CE-99FD-D46A0FAED13C	98	Farenheit	No	No	No	No	NA	NA	NA	2020-03-05	24510
F3E8E1AA-4B22-4A2A-915D-3C29EE9E45CA	97.8	Farenheit	No	No	No	No	NA	NA	NA	2020-03-05	17031
B9F7EB06-8C74-4236-9FC8-96635E8FFC58	-1	Farenheit	No	No	No	No	NA	NA	NA	2020-03-05	24005
B9F7EB06-8C74-4236-9FC8-96635E8FFC58	-1	Farenheit	No	No	No	No	NA	NA	NA	2020-03-05	24005
D99DA8EC-2518-4C81-902E-51AD18E8BAC9	98	Farenheit	No	No	No	No	NA	NA	NA	2020-03-05	24005
B9F7EB06-8C74-4236-9FC8-96635E8FFC58	98.7	Farenheit	No	No	No	No	NA	NA	NA	2020-03-05	24005
4BD8A0BE-2E5F-4D86-AA9A-9F31F91F1CEE	98.2	Farenheit	No	No	No	No	NA	NA	NA	2020-03-05	24510
29630B18-FC95-4B2A-908D-40550223AA0D	-1	Farenheit	No	No	No	No	NA	NA	NA	2020-03-05	24025
29630B18-FC95-4B2A-908D-40550223AA0D	-1	Farenheit	No	No	No	No	NA	NA	NA	2020-03-05	24025
0ECC1EB0-53B8-4A8B-AF48-7C8EC48D7C0C	98	Farenheit	No	No	No	No	NA	NA	NA	2020-03-05	24005
F15B9655-042C-4E2D-B617-2BCAEF701613	96.2	Farenheit	No	No	No	No	NA	NA	NA	2020-03-05	24027
2C3B498A-E27B-4A03-8364-3EFE0B775069	98.1	Farenheit	No	No	No	No	NA	NA	NA	2020-03-05	24027
E78FCF3F-CED6-47ED-B263-BFE5C47C6077	96	Farenheit	No	No	No	No	NA	NA	NA	2020-03-05	24027
24DC2116-C2E9-493A-AFD3-7149D0CB1007	-1	Farenheit	No	No	No	No	NA	NA	NA	2020-03-05	24005
C06C5F57-CA74-4F28-BF5F-CEFF5395C34A	97.3	Farenheit	No	No	No	No	NA	NA	NA	2020-03-05	24005
E72DC5A2-7992-496A-878C-72F660382B86	97.3	Farenheit	No	No	No	No	NA	NA	NA	2020-03-05	6059
6C4C46AA-5E4C-4644-88D6-8F5EF6E3F7B3	-1	Farenheit	No	No	No	No	NA	NA	NA	2020-03-05	24510
0F610F14-E999-4083-8548-F4D8ECFF07C2	98.5	Farenheit	No	No	No	No	NA	NA	NA	2020-03-05	24031
0F610F14-E999-4083-8548-F4D8ECFF07C2	-1	Farenheit	No	No	No	No	NA	NA	NA	2020-03-05	24031
A1F37DCA-487B-4A6B-9DE0-16A2AA51E245	96.8	Farenheit	No	No	No	No	NA	NA	NA	2020-03-05	24510
8DA9E7E5-2947-423D-975A-FBCA9471052E	97.5	Farenheit	No	No	No	No	NA	NA	NA	2020-03-05	30057
FB3D0B7B-2FAC-454A-8BCF-B198461511BF	98	Farenheit	No	No	No	No	NA	NA	NA	2020-03-05	6037
C5D90EC5-A4C8-435B-8123-096D7D729549	98.8	Farenheit	No	No	No	No	NA	NA	NA	2020-03-05	24013
E72DC5A2-7992-496A-878C-72F660382B86	96.4	Farenheit	No	No	No	No	NA	NA	NA	2020-03-05	6059
EABC83BD-1E88-4E44-8EF9-8B01671059B7	98.5	Farenheit	No	No	No	No	NA	NA	NA	2020-03-05	24035
951F7973-3F81-47E5-B496-7469FA73BAF9	98.6	Farenheit	No	No	No	No	NA	NA	NA	2020-03-05	24025
81D1CF70-730B-4C1C-BE39-07A5689CEBCA	-1	Farenheit	No	No	No	No	NA	NA	NA	2020-03-05	6085
81D1CF70-730B-4C1C-BE39-07A5689CEBCA	-1	Farenheit	No	No	No	No	NA	NA	NA	2020-03-05	6085
FF61562C-676E-4D27-A036-F401DB04C954	97.2	Farenheit	No	No	No	No	NA	NA	NA	2020-03-05	55127
FE5A098A-E044-4A7C-A028-CBB9E16AEE00	97.3	Farenheit	No	No	No	No	NA	NA	NA	2020-03-05	17031
35AE8DBF-444A-45BF-96FA-9C2C0F70C27B	98	Farenheit	No	No	No	No	NA	NA	NA	2020-03-05	24005
D8F83FB9-BB59-4CA2-A344-5C39BEC108EC	-1	Farenheit	No	No	No	No	NA	NA	NA	2020-03-05	24003
0DDB8664-00AC-42CE-AE3C-2455000163FC	98.6	Farenheit	No	No	No	No	NA	NA	NA	2020-03-05	6037
65C7F83B-4CA3-40FE-B250-53CF11E80B44	98	Farenheit	No	No	No	No	NA	NA	NA	2020-03-05	6001
AEF211D5-3853-4AA2-9F5D-6BEE3CEC0ECB	97.1	Farenheit	No	No	No	No	NA	NA	NA	2020-03-05	6073
94C871DD-C314-47E2-9DA5-E0FE05FBCAE0	98.4	Farenheit	No	No	No	No	NA	NA	NA	2020-03-05	18091
0F3B3BF2-0913-40C3-A710-EE07D9297ADB	97.8	Farenheit	No	No	No	No	NA	NA	NA	2020-03-05	6019
7F419531-92AF-40E3-B265-037428069B88	97	Farenheit	No	No	No	No	NA	NA	NA	2020-03-05	24025
5B562CF8-0D74-457B-8668-B66494176BFE	98.5	Farenheit	No	No	No	No	NA	NA	NA	2020-03-05	24510
5B562CF8-0D74-457B-8668-B66494176BFE	98.5	Farenheit	No	No	No	No	NA	NA	NA	2020-03-05	24005
87B1AE90-2354-43EF-B2AE-A903A862344A	99.3	Farenheit	No	No	No	No	NA	NA	NA	2020-03-05	37063
60FE6205-413B-4177-A7A7-2B30981869B8	97.7	Farenheit	No	No	No	No	NA	NA	NA	2020-03-05	17019
A0FFBAC7-9C9D-4441-908C-2A767FD39F14	97.4	Farenheit	No	No	No	No	NA	NA	NA	2020-03-05	36061
A0FFBAC7-9C9D-4441-908C-2A767FD39F14	-1	Farenheit	No	No	No	No	NA	NA	NA	2020-03-05	36061
6F734278-8A4C-4325-AF8F-221C36177120	-1	Farenheit	No	No	No	No	NA	NA	NA	2020-03-05	24005
E07DC88F-C039-4798-BB80-68362BFC279E	98	Farenheit	No	No	No	No	NA	NA	NA	2020-03-05	39093
29878D84-E7D8-4B30-8D3B-38A7A50F1CFC	98.6	Farenheit	No	No	No	No	NA	NA	NA	2020-03-05	24510
87E1F592-5FE5-4D60-819E-B0C28261CC2F	96.2	Farenheit	No	No	No	No	NA	NA	NA	2020-03-05	36119
87E1F592-5FE5-4D60-819E-B0C28261CC2F	97	Farenheit	No	No	No	No	NA	NA	NA	2020-03-05	36119
86A19FBC-7022-4B2E-BE5B-38BA078830E9	98	Farenheit	No	No	No	No	NA	NA	NA	2020-03-05	6097
0EA32865-0BAD-4EA2-B72D-7B63129B3624	98	Farenheit	No	No	No	No	NA	NA	NA	2020-03-05	24027
0EA32865-0BAD-4EA2-B72D-7B63129B3624	-1	Farenheit	No	No	No	No	NA	NA	NA	2020-03-05	24027
AA4F77C7-63E3-49C9-9563-D18A4C6ED298	98.2	Farenheit	No	No	No	No	NA	NA	NA	2020-03-05	24027
CE230036-9D3F-4D94-8F26-96F2BEB3EF5C	98.2	Farenheit	No	No	No	No	NA	NA	NA	2020-03-05	24027
A4A973CC-B4FE-4770-9F76-01A99DC5C608	98	Farenheit	No	No	No	No	NA	NA	NA	2020-03-05	6073
C251ADCC-0184-47AC-8E17-742A15B560B2	-1	Farenheit	No	No	No	No	NA	NA	NA	2020-03-05	24005
313B79A1-A42E-4985-9AAA-B34D33361AC5	98	Farenheit	No	No	No	No	NA	NA	NA	2020-03-05	42045
313B79A1-A42E-4985-9AAA-B34D33361AC5	98	Farenheit	No	No	No	No	NA	NA	NA	2020-03-05	42045
E3BEAFF7-8DFA-49C6-A9A6-8B52D1FE828D	97.6	Farenheit	No	No	No	No	NA	NA	NA	2020-03-05	37191
205D896E-9FB8-43E0-9ACC-1C3CF410E9D3	98.6	Farenheit	No	No	No	No	NA	NA	NA	2020-03-05	24027
F9A4DD69-76B1-4FCB-BF38-93BF78D2F1A5	-1	Farenheit	No	No	No	No	NA	NA	NA	2020-03-05	9009
397F6748-49EB-473F-B267-2A1E0576D9CA	-1	Farenheit	No	No	No	No	NA	NA	NA	2020-03-05	24005
C9DDD3D6-6B73-49BD-BA56-8400558A425C	98.4	Farenheit	No	No	No	No	NA	NA	NA	2020-03-05	48453
C9DDD3D6-6B73-49BD-BA56-8400558A425C	98.4	Farenheit	No	No	No	No	NA	NA	NA	2020-03-05	48453
0518091E-4662-4771-A798-D25E92C9F613	98.1	Farenheit	No	No	No	No	NA	NA	NA	2020-03-05	24003
410B956D-CB1D-4763-8F07-DD826D3EE816	98.6	Farenheit	No	No	No	No	NA	NA	NA	2020-03-05	24005
58FF8F7D-1134-4AF9-9028-BC8E3863A83F	98.6	Farenheit	No	No	No	No	NA	NA	NA	2020-03-05	6059
E8ED639C-D08B-4790-B936-D5DE11C75384	98.7	Farenheit	No	No	No	No	NA	NA	NA	2020-03-05	24510
5763BF3F-2C42-4A48-98B1-71B6C3916391	98	Farenheit	No	No	No	No	NA	NA	NA	2020-03-05	51610
5B05DF8A-EB56-4904-B61D-1F24967CBC25	96.1	Farenheit	No	No	No	No	NA	NA	NA	2020-03-05	24510
5B05DF8A-EB56-4904-B61D-1F24967CBC25	96.1	Farenheit	No	No	No	No	NA	NA	NA	2020-03-05	24005
E3264751-EC52-4926-A1D8-759913A844C7	97.8	Farenheit	No	No	No	No	NA	NA	NA	2020-03-05	25009
E8ED639C-D08B-4790-B936-D5DE11C75384	98.7	Farenheit	No	No	No	No	NA	NA	NA	2020-03-05	24510
90ABC781-9526-4C26-9D65-A20986A53F51	97.5	Farenheit	No	No	No	No	NA	NA	NA	2020-03-05	42017
762125C5-32A3-4F09-A07F-BA8621966E7E	-1	Farenheit	No	No	No	No	NA	NA	NA	2020-03-05	51610
BBD2123E-B3F7-45BE-94AE-5E4265CCB8D8	98	Farenheit	No	No	No	No	NA	NA	NA	2020-03-05	24005
691339E6-8029-440C-9192-DB8ED598DC9C	-1	Farenheit	No	No	No	No	NA	NA	NA	2020-03-05	42071
591969BC-F605-4A94-96E3-751FD06E73D5	96.8	Farenheit	No	No	No	No	NA	NA	NA	2020-03-05	17031
9E1AA71C-778B-443B-98D4-06C7B2B24825	97.6	Farenheit	No	No	No	No	NA	NA	NA	2020-03-05	24510
BD3A42E4-06DF-46C7-946A-A8ECB798EFA3	98.5	Farenheit	No	No	No	No	NA	NA	NA	2020-03-05	11001
F64816D6-7F64-4DF3-AD27-A3ECAE0F8506	98.4	Farenheit	No	No	No	No	NA	NA	NA	2020-03-05	11001
E6C4BFCF-BECC-4F42-9405-CB3555A33BB6	96.8	Farenheit	No	No	No	No	NA	NA	NA	2020-03-05	17167
CF9D58D4-F0F5-43BD-A1D0-C8720FD547F1	98.3	Farenheit	No	No	No	No	NA	NA	NA	2020-03-05	24005
8091E0D6-0CD8-48AB-90D3-3F081CA6A81C	98.8	Farenheit	No	No	No	No	NA	NA	NA	2020-03-05	24005
73FA5540-27B2-46BE-A6B3-9978469BAA1E	98.6	Farenheit	No	No	No	No	NA	NA	NA	2020-03-05	24510
CBDF8A1B-D92B-4219-990A-0C49D638E6BC	97.8	Farenheit	No	No	No	No	NA	NA	NA	2020-03-05	24027
45EB642F-B135-4237-8C8E-0770E1E4C2DD	98.2	Farenheit	No	No	No	No	NA	NA	NA	2020-03-05	42003
BD6C4402-AE8F-4A34-8869-24C7F4230854	98.1	Farenheit	No	No	No	No	NA	NA	NA	2020-03-05	24013
8D0A9ECE-3F52-4BC6-93F6-16BABEED3076	97	Farenheit	No	No	No	No	NA	NA	NA	2020-03-05	18057
448B3B73-20A9-4758-B3D5-B1AD7A248E34	98.6	Farenheit	No	No	No	No	NA	NA	NA	2020-03-05	24005
7C0E1658-F6C6-4BC8-979A-42F68F1682AC	-1	Farenheit	No	No	No	No	NA	NA	NA	2020-03-05	25017
908875C0-8B81-40B5-A85C-94BD48139536	98	Farenheit	No	No	No	No	NA	NA	NA	2020-03-05	36047
791874D3-5C77-4DD4-8B4D-262867ADA77E	97.1	Farenheit	No	No	No	No	NA	NA	NA	2020-03-05	24005
7994D4BA-4EA6-491E-8BEA-E54C6E6E725E	96.4	Farenheit	No	No	No	No	NA	NA	NA	2020-03-05	24027
24153FA6-1865-4D5A-B3F3-9969898C8B14	97.8	Farenheit	No	No	No	No	NA	NA	NA	2020-03-05	24510
6A9994DE-3D97-430B-ADAB-C81BDE16E4A5	98.4	Farenheit	No	No	No	No	NA	NA	NA	2020-03-05	24003
33F6C17D-FB3A-4685-82A4-F36A167DBB51	97.4	Farenheit	No	No	No	No	NA	NA	NA	2020-03-05	26161
2BB77C48-22D9-4EF5-9F97-2AEA6CD7464C	97.4	Farenheit	No	No	No	No	NA	NA	NA	2020-03-05	48245
5D13DFEE-501C-4472-912C-C47004366E62	98.6	Farenheit	No	No	No	No	NA	NA	NA	2020-03-05	39045
BE944B98-17A9-4599-AF66-15A7B601F6FD	-1	Farenheit	No	No	No	No	NA	NA	NA	2020-03-05	24005
BE944B98-17A9-4599-AF66-15A7B601F6FD	-1	Farenheit	No	No	No	No	NA	NA	NA	2020-03-05	24005
A3707137-C6E4-404A-A254-481E99BA4296	97.3	Farenheit	No	No	No	No	NA	NA	NA	2020-03-05	42091
483C07D3-36F2-495A-A7DC-4B684E588BE4	-1	Farenheit	No	No	No	No	NA	NA	NA	2020-03-05	47065
483C07D3-36F2-495A-A7DC-4B684E588BE4	97.3	Farenheit	No	No	No	No	NA	NA	NA	2020-03-05	47065
70ECDE68-A406-47C8-A126-217CE60373B5	98.1	Farenheit	No	No	No	No	NA	NA	NA	2020-03-05	11001
36EF166D-E9E2-4368-ABDA-F156F5688D54	97.8	Farenheit	No	No	No	No	NA	NA	NA	2020-03-05	24005
36EF166D-E9E2-4368-ABDA-F156F5688D54	-1	Farenheit	No	No	No	No	NA	NA	NA	2020-03-05	24005
DABF7CE2-0D2D-4DD4-8C5A-42883EC2E841	98.4	Farenheit	No	No	No	No	NA	NA	NA	2020-03-05	47163
68BB0442-61BB-4BE0-8FA2-1DCF5E292BE7	98.6	Farenheit	No	No	No	No	NA	NA	NA	2020-03-05	24510
51A9B7F7-DD9A-44B1-8D5B-9CBE75A0EFDD	98.6	Farenheit	No	No	No	No	NA	NA	NA	2020-03-05	24005
220D299C-423F-4C85-B85E-D268B5A346D4	96	Farenheit	No	No	No	No	NA	NA	NA	2020-03-05	37081
74736716-2969-4F4A-9885-05F125FE5FFF	-1	Farenheit	No	No	No	No	NA	NA	NA	2020-03-05	24510
1AEB40C3-0C43-4ECB-8CE6-04EC46DA345F	98	Farenheit	No	No	No	No	NA	NA	NA	2020-03-05	24031
448B3B73-20A9-4758-B3D5-B1AD7A248E34	98.6	Farenheit	No	No	No	No	NA	NA	NA	2020-03-05	24005
2594BF03-BCED-4479-9023-D33F7381370F	-1	Farenheit	No	No	No	No	NA	NA	NA	2020-03-05	24510
595F17D2-CC37-4861-8998-98D1AC65D3F8	98.4	Farenheit	No	No	No	No	NA	NA	NA	2020-03-05	24035
E228596B-B31E-4F53-AF48-6757D29D3A7F	98	Farenheit	No	No	No	No	NA	NA	NA	2020-03-05	24003
04587E11-6D73-453F-BB08-693D7E6D8637	98.6	Farenheit	No	No	No	No	NA	NA	NA	2020-03-05	24510
81F06BBB-DCD3-450E-82E2-6E1A6E4674DC	98.1	Farenheit	No	No	No	No	NA	NA	NA	2020-03-05	24005
584FF1CF-AE90-4DA9-AAC8-6F30C241838B	-1	Farenheit	No	No	No	No	NA	NA	NA	2020-03-05	24005
C558BA1F-CEB1-4A09-BE01-4E5155C6FADB	97.5	Farenheit	No	No	No	No	NA	NA	NA	2020-03-05	42017
9732B12E-3E5A-4E67-BE8D-7D65BC308103	98.5	Farenheit	No	No	No	No	NA	NA	NA	2020-03-05	12009
490D2D59-FCC8-49E4-98C2-AC1B530A9296	97.2	Farenheit	No	No	No	No	NA	NA	NA	2020-03-05	24005
2735C8B6-BEE3-41DB-B461-3459BFF227D8	98.4	Farenheit	No	No	No	No	NA	NA	NA	2020-03-05	24013
567C5966-E75B-4D3D-8F95-1BBBB670C635	96.9	Farenheit	No	No	No	No	NA	NA	NA	2020-03-05	47163
E95B8786-D3B5-45B5-9D8C-9502E090CA74	98	Farenheit	No	No	No	No	NA	NA	NA	2020-03-05	11001
E8F7B09B-33FF-4381-ABC1-195B1453935F	96	Farenheit	No	No	No	No	NA	NA	NA	2020-03-05	42101
F4D1C36B-CD38-4E87-B495-9CED82AAABD0	-1	Farenheit	No	No	No	No	NA	NA	NA	2020-03-05	24005
BEAF6CA2-AB1B-44C0-9769-99D3240C21A0	98.2	Farenheit	No	No	No	No	NA	NA	NA	2020-03-05	24005
20AF8703-CB2B-4923-85A1-4EDF6F7DD399	-1	Farenheit	No	No	No	No	NA	NA	NA	2020-03-05	24027
EF96C363-CB29-4012-B4D9-6D219EA3EDA0	97.5	Farenheit	No	No	No	No	NA	NA	NA	2020-03-05	24003
B0C1109F-3B35-4491-9FD8-BA0D5FAD6A06	97.9	Farenheit	No	No	No	No	NA	NA	NA	2020-03-05	8005
DD3BDB6F-740D-43FC-B10D-E3AB9720C196	97.8	Farenheit	No	No	No	No	NA	NA	NA	2020-03-05	24025
9CAAC118-22E7-4EFA-A86C-8949363D8C5E	98.5	Farenheit	No	No	No	No	NA	NA	NA	2020-03-05	24027
C3E6ECE5-8208-4310-92DB-C8BEED0A57AC	96.6	Farenheit	No	No	No	No	NA	NA	NA	2020-03-05	24510
3799ADC6-F953-44E8-B66E-F882CE0D97B4	98.8	Farenheit	No	No	No	No	NA	NA	NA	2020-03-05	24005
2450544C-0E39-47C3-BEA3-31FE6E05EB84	96.6	Farenheit	No	No	No	No	NA	NA	NA	2020-03-05	24003
2450544C-0E39-47C3-BEA3-31FE6E05EB84	96.6	Farenheit	No	No	No	No	NA	NA	NA	2020-03-05	24510
CBA604E1-4EB8-4758-B4C4-40356A039BDD	96	Farenheit	No	No	No	No	NA	NA	NA	2020-03-05	24003
31BA7347-D7B0-4D30-A17F-E0EC5B0E7A6F	97.6	Farenheit	No	No	No	No	NA	NA	NA	2020-03-05	24510
31BA7347-D7B0-4D30-A17F-E0EC5B0E7A6F	97.6	Farenheit	No	No	No	No	NA	NA	NA	2020-03-05	24005
2C22B7D8-989A-4EAF-A8F9-FE2A280ABD66	96	Farenheit	No	No	No	No	NA	NA	NA	2020-03-05	24510
2C22B7D8-989A-4EAF-A8F9-FE2A280ABD66	96	Farenheit	No	No	No	No	NA	NA	NA	2020-03-05	24003
2C22B7D8-989A-4EAF-A8F9-FE2A280ABD66	96	Farenheit	No	No	No	No	NA	NA	NA	2020-03-05	24005
38769FA6-8196-4B6E-9B70-AA81009FAAFA	96.5	Farenheit	No	No	No	No	NA	NA	NA	2020-03-05	24013
A6AA0000-C5C9-47E3-A5D3-94B7D4F08C9C	97.8	Farenheit	No	No	No	No	NA	NA	NA	2020-03-05	24005
253F4FE3-1C89-4DD9-9D0D-F60F680493E6	98.2	Farenheit	No	No	No	No	NA	NA	NA	2020-03-05	24005
FBD41E74-258A-4C76-9080-3A7AD412B39E	-1	Farenheit	No	No	No	No	NA	NA	NA	2020-03-05	55073
27E38DEF-9883-426C-8BE3-BEBF64B4635A	97.1	Farenheit	No	No	No	No	NA	NA	NA	2020-03-05	24003
78921CB9-1C3D-452C-A904-8B8AEB4C8BD1	98.2	Farenheit	No	No	No	No	NA	NA	NA	2020-03-05	34039
9AF9BB92-F45F-4BFF-B4C1-442C3A477365	97.8	Farenheit	No	No	No	No	NA	NA	NA	2020-03-05	24510
9AF9BB92-F45F-4BFF-B4C1-442C3A477365	97.8	Farenheit	No	No	No	No	NA	NA	NA	2020-03-05	24005
C4314757-10C0-4F62-A67D-6582B3F8C3F1	97.9	Farenheit	No	No	No	No	NA	NA	NA	2020-03-05	4019
1DD249EF-FBD1-4F1E-BB90-FE01DAFDEFA5	98	Farenheit	No	No	No	No	NA	NA	NA	2020-03-05	24510
89CB584F-37C9-465C-9B2A-F8B31F4B975D	98.8	Farenheit	No	No	No	No	NA	NA	NA	2020-03-05	26161
179CEB7A-EF43-4AB0-81D9-47889B912D2B	98.4	Farenheit	No	No	No	No	NA	NA	NA	2020-03-05	29189
025D6983-4E27-4E73-9297-DB9A568CB65A	97.7	Farenheit	No	No	No	No	NA	NA	NA	2020-03-05	51059
CA7F3AEB-83E2-4DA1-A1E2-C96D2A9F959C	98.4	Farenheit	No	No	No	No	NA	NA	NA	2020-03-05	24031
653A5129-D768-49FB-B1CC-01EBB8E872A2	-1	Farenheit	No	No	No	No	NA	NA	NA	2020-03-05	24003
58D9F87E-6745-46EA-9894-C3CB7A4CDCCB	97.7	Farenheit	No	No	No	No	NA	NA	NA	2020-03-05	42077
653A5129-D768-49FB-B1CC-01EBB8E872A2	-1	Farenheit	No	No	No	No	NA	NA	NA	2020-03-05	24003
2D5C02AE-93EC-4FF6-93BF-F2E1C6912639	98	Farenheit	No	No	No	No	NA	NA	NA	2020-03-05	24005
E4941BC1-1E79-4AB5-9F3A-49D623D84595	98.7	Farenheit	No	No	No	No	NA	NA	NA	2020-03-05	24013
EBC6FC79-A526-438D-9D45-BA4D7BAE2962	97.5	Farenheit	No	No	No	No	NA	NA	NA	2020-03-05	24510
E4941BC1-1E79-4AB5-9F3A-49D623D84595	98.7	Farenheit	No	No	No	No	NA	NA	NA	2020-03-05	24013
2B268070-87FC-4EED-906C-5C44EEB83374	98	Farenheit	No	No	No	No	NA	NA	NA	2020-03-05	4013
F2DE3A0A-E8FC-4950-8542-5DF51BD1532B	-1	Farenheit	No	No	No	No	NA	NA	NA	2020-03-05	51059
F1F8F8BA-A4EA-46A9-B887-E4EF7F1341BB	-1	Farenheit	No	No	No	No	NA	NA	NA	2020-03-05	6083
F1F8F8BA-A4EA-46A9-B887-E4EF7F1341BB	98.6	Farenheit	No	No	No	No	NA	NA	NA	2020-03-05	6083
C90EB2EE-AC20-48BC-929E-4509604AE9E3	-1	Farenheit	No	No	No	No	NA	NA	NA	2020-03-05	24005
F6B5592A-D3C2-463F-858D-C929F53A5282	98.4	Farenheit	No	No	No	No	NA	NA	NA	2020-03-05	6075
F6F8FF01-C880-46F2-A429-D90BAD317BC1	96.3	Farenheit	No	No	No	No	NA	NA	NA	2020-03-05	25017
2D79B46F-D95A-4D48-9D73-980BB322D7B1	97.2	Farenheit	No	No	No	No	NA	NA	NA	2020-03-05	24031
5AF37C24-A965-47AD-99B4-8DA113E4905C	97	Farenheit	No	No	No	No	NA	NA	NA	2020-03-05	24005
730D6023-57A8-47CD-8323-40701F4A8683	97.2	Farenheit	No	No	No	No	NA	NA	NA	2020-03-05	36055
A3B0BF24-FEFF-4452-A390-C5D6981BA666	96.4	Farenheit	No	No	No	No	NA	NA	NA	2020-03-05	24005
D961F24C-0D72-4483-8FC4-B34C9A3EF5BE	98.4	Farenheit	No	No	No	No	NA	NA	NA	2020-03-05	24005
EBF787B8-570B-4A7D-BEC4-465CA7EBADC9	99.2	Farenheit	No	No	No	No	NA	NA	NA	2020-03-05	6097
EBF787B8-570B-4A7D-BEC4-465CA7EBADC9	99.2	Farenheit	No	No	No	No	NA	NA	NA	2020-03-05	6097
F58FF24D-D28E-4011-B1EE-B4EEF0D83CC7	97.2	Farenheit	No	No	No	No	NA	NA	NA	2020-03-05	8041
FF54E07A-0317-4C50-9BE9-850A0B019D15	98.5	Farenheit	No	No	No	No	NA	NA	NA	2020-03-05	39113
FCCFFA12-E22B-42A5-B28C-9CE8BFB59D4B	-1	Farenheit	No	No	No	No	NA	NA	NA	2020-03-05	17097
9DF972AE-64A3-4009-8C22-CA745C5B0E98	96.4	Farenheit	No	No	No	No	NA	NA	NA	2020-03-05	24510
2137A213-4B1D-480F-9E52-E46C82EAEDB5	96.5	Farenheit	No	No	No	No	NA	NA	NA	2020-03-05	37051
7F1F2D0F-D654-4740-9DC0-5496C4D6B0BD	-1	Farenheit	No	No	No	No	NA	NA	NA	2020-03-05	24003
7F1F2D0F-D654-4740-9DC0-5496C4D6B0BD	-1	Farenheit	No	No	No	No	NA	NA	NA	2020-03-05	24003
61FB6FBD-B05C-46AA-B142-6F07350FF4FE	97.3	Farenheit	No	No	No	No	NA	NA	NA	2020-03-05	24003
CDA59C0F-F148-48D6-8538-934666D26764	97	Farenheit	No	No	No	No	NA	NA	NA	2020-03-05	24005
B9F7EB06-8C74-4236-9FC8-96635E8FFC58	98.7	Farenheit	No	No	No	No	NA	NA	NA	2020-03-05	24005
0DF9B48B-F853-401A-B874-1ED7FFBEA1F7	98	Farenheit	No	No	No	No	NA	NA	NA	2020-03-05	24027
BE0EC999-3499-46BB-9516-408C34CE7B82	97	Farenheit	No	No	No	No	NA	NA	NA	2020-03-05	8041
D6EA1AED-E1BD-40B4-8818-2C8BACA10702	97.5	Farenheit	No	No	No	No	NA	NA	NA	2020-03-05	24005
FCCFFA12-E22B-42A5-B28C-9CE8BFB59D4B	97.9	Farenheit	No	No	No	No	NA	NA	NA	2020-03-05	17097
B15D328F-52E9-486C-A342-0BAEEE62E4E6	98.1	Farenheit	No	No	No	No	NA	NA	NA	2020-03-05	42017
28F264A7-1ECB-44AF-A9AF-66BAFB3E977B	-1	Farenheit	No	No	No	No	NA	NA	NA	2020-03-05	34021
34009CEF-DC2F-42EA-9FF2-4CA54537D54F	96.7	Farenheit	No	No	No	No	NA	NA	NA	2020-03-05	24003
559BD6C1-878D-4EE5-AE76-816B1C0FEEFA	98	Farenheit	No	No	No	No	NA	NA	NA	2020-03-05	39097
279727D6-0404-4830-8543-6BA4D3729E59	97.4	Farenheit	No	No	No	No	NA	NA	NA	2020-03-05	24510
BC31127C-2081-4E9E-A6F2-C4EA3088DBA1	98.6	Farenheit	No	No	No	No	NA	NA	NA	2020-03-05	26057
C3C18D26-6381-4A05-83B8-E5220D469AFE	-1	Farenheit	No	No	No	No	NA	NA	NA	2020-03-05	24510
E242DF1D-DBB1-40F4-AE31-344068AF0BFC	97.8	Farenheit	No	No	No	No	NA	NA	NA	2020-03-05	39097
047E03D4-4203-4C75-A0AB-B266302C462B	98	Farenheit	No	No	No	No	NA	NA	NA	2020-03-05	24003
E242DF1D-DBB1-40F4-AE31-344068AF0BFC	97.8	Farenheit	No	No	No	No	NA	NA	NA	2020-03-05	39097
DAD5C82C-F202-4BF7-A2C9-8D34BABA377E	97	Farenheit	No	No	No	No	NA	NA	NA	2020-03-05	24027
5A63DEDB-549C-4CE8-83AD-A9C656B93FF4	97.5	Farenheit	No	No	No	No	NA	NA	NA	2020-03-05	29189
77ACB593-89A3-4D8B-B417-95B0B8C7A465	97.7	Farenheit	No	No	No	No	NA	NA	NA	2020-03-05	13089
77ACB593-89A3-4D8B-B417-95B0B8C7A465	97.7	Farenheit	No	No	No	No	NA	NA	NA	2020-03-05	13121
62C3F2C7-5949-42A4-B395-5FE986F17623	97	Farenheit	No	No	No	No	NA	NA	NA	2020-03-05	25011
A68CAAD9-F61B-49C4-AE92-7EFB9BF48EE4	97.4	Farenheit	No	No	No	No	NA	NA	NA	2020-03-05	24027
74E441E9-F2A5-4F92-B309-ADD947846CA8	97.3	Farenheit	No	No	No	No	NA	NA	NA	2020-03-05	24005
3799ADC6-F953-44E8-B66E-F882CE0D97B4	98.6	Farenheit	No	No	No	No	NA	NA	NA	2020-03-05	24005
691339E6-8029-440C-9192-DB8ED598DC9C	98.7	Farenheit	No	No	No	No	NA	NA	NA	2020-03-05	42071
7758EF3A-4A45-48D6-A344-661929BD7A4E	97.6	Farenheit	No	No	No	No	NA	NA	NA	2020-03-05	34021
4986BAB9-4F1F-407D-A963-978F80F3054C	98.2	Farenheit	No	No	No	No	NA	NA	NA	2020-03-05	18141
E4941BC1-1E79-4AB5-9F3A-49D623D84595	98.7	Farenheit	No	No	No	No	NA	NA	NA	2020-03-05	24013
5E20DE4F-2C22-4EE1-AA68-23A33E7F6E8F	97.7	Farenheit	No	No	No	No	NA	NA	NA	2020-03-05	24005
D88D13A9-8CA4-4F2C-9B6E-7B302C6CE250	98	Farenheit	No	No	No	No	NA	NA	NA	2020-03-05	24510
9048E5D0-E8C5-4CA9-A086-0ED820AC4C90	97.9	Farenheit	No	No	No	No	NA	NA	NA	2020-03-05	6065
A2B7EDE2-9B54-4B44-B630-C1EE4D9FD3C2	96.7	Farenheit	No	No	No	No	NA	NA	NA	2020-03-05	11001
2B7EFD10-AF61-4A24-8A9E-1F498C813EB4	98.6	Farenheit	No	No	No	No	NA	NA	NA	2020-03-05	24005
3F97DF3E-51EE-4C97-8592-46B57B52A271	98.1	Farenheit	No	No	No	No	NA	NA	NA	2020-03-05	47187
483F21DE-D109-4E79-AF48-B72517D80044	98.1	Farenheit	No	No	No	No	NA	NA	NA	2020-03-05	24027
540E4C2B-D232-4EDD-8B84-D71076F8F051	97.7	Farenheit	No	No	No	No	NA	NA	NA	2020-03-05	24005
81923FC7-15E1-4276-95E4-0930BA3E31B5	98.3	Farenheit	No	No	No	No	NA	NA	NA	2020-03-05	25013
0F688EFA-2FE1-4C5E-96EA-F0E5090D54FA	97.3	Farenheit	No	No	No	No	NA	NA	NA	2020-03-05	42017
7073F487-6865-42AD-A2AB-0B9FCEE1209F	98.4	Farenheit	No	No	No	No	NA	NA	NA	2020-03-05	24005
E3BEAFF7-8DFA-49C6-A9A6-8B52D1FE828D	97.6	Farenheit	No	No	No	No	NA	NA	NA	2020-03-05	37191
E3BEAFF7-8DFA-49C6-A9A6-8B52D1FE828D	97.6	Farenheit	No	No	No	No	NA	NA	NA	2020-03-05	37191
C8304970-D1A7-4D12-A0D8-F5390C3E2FD9	-1	Farenheit	No	No	No	No	NA	NA	NA	2020-03-05	24035
3CB404FF-77FA-476D-B6C9-6BAEBCDEF8FD	98.6	Farenheit	No	No	No	No	NA	NA	NA	2020-03-05	24005
73F2E324-F70B-401F-B281-6EA32475FAEE	98.9	Farenheit	No	No	No	No	NA	NA	NA	2020-03-05	24005
914B34EF-B4EF-43C5-8157-ECAB3BD58F31	98.6	Farenheit	No	No	No	No	NA	NA	NA	2020-03-05	24003
3799ADC6-F953-44E8-B66E-F882CE0D97B4	98.5	Farenheit	No	No	No	No	NA	NA	NA	2020-03-05	24005
AB65DB56-2FEF-44C3-9D55-0A5785EAEC1E	97.5	Farenheit	No	No	No	No	NA	NA	NA	2020-03-05	24005
84422A88-230A-4AC8-9485-458A2AB98AEB	97.2	Farenheit	No	No	No	No	NA	NA	NA	2020-03-05	24003
37705240-ECC3-4AF3-A164-06BB580C16A8	98.1	Farenheit	No	No	No	No	NA	NA	NA	2020-03-05	24005
679F63EC-6215-4C7E-940E-E4BAF10D696A	98.8	Farenheit	No	No	No	No	NA	NA	NA	2020-03-05	24003
29EDE783-02E6-45E5-BF40-CFF1568BE958	98.5	Farenheit	No	No	No	No	NA	NA	NA	2020-03-05	24510
554E4986-493F-49E1-B6D9-A5EE324F0EEA	98	Farenheit	No	No	No	No	NA	NA	NA	2020-03-05	24510
14F0A383-773A-4CD6-A6B4-5C81F5FBF39C	98.6	Farenheit	No	No	No	No	NA	NA	NA	2020-03-05	24025
FDF4FA82-16D4-4F54-BC7D-DFFBC3DDFAF0	98.2	Farenheit	No	No	No	No	NA	NA	NA	2020-03-05	11001
0B2A2FB1-85B2-44DC-9281-7147E9CFD3B4	-1	Farenheit	No	No	No	No	NA	NA	NA	2020-03-05	24005
00429372-4AA0-421B-97D3-321339438F8E	98.6	Farenheit	No	No	No	No	NA	NA	NA	2020-03-05	39085
62B165C8-DCBA-40B2-8ADD-5ABEEEBC245D	98.3	Farenheit	No	No	No	No	NA	NA	NA	2020-03-05	24013
02570D1A-F2CB-4242-894F-649DBF6B8B2B	98.5	Farenheit	No	No	No	No	NA	NA	NA	2020-03-05	24031
02570D1A-F2CB-4242-894F-649DBF6B8B2B	98.5	Farenheit	No	No	No	No	NA	NA	NA	2020-03-05	24033
02570D1A-F2CB-4242-894F-649DBF6B8B2B	-1	Farenheit	No	No	No	No	NA	NA	NA	2020-03-05	24031
E1FECD3D-0022-4DB2-BF58-C495BDBEF9E2	98.3	Farenheit	No	No	No	No	NA	NA	NA	2020-03-05	24027
84B3D48C-39CB-489C-81DF-7803439630AB	97.4	Farenheit	No	No	No	No	NA	NA	NA	2020-03-05	24510
84B3D48C-39CB-489C-81DF-7803439630AB	97.4	Farenheit	No	No	No	No	NA	NA	NA	2020-03-05	24005
A5C2893E-E70B-49F9-A828-691867D55FF4	97.6	Farenheit	No	No	No	No	NA	NA	NA	2020-03-05	24041
40096EAC-72B9-4D0F-A994-1B0B1991008B	98.5	Farenheit	No	No	No	No	NA	NA	NA	2020-03-05	24005
A5A06F5B-8CD2-4B1C-83CD-8048590780E0	97	Farenheit	No	No	No	No	NA	NA	NA	2020-03-05	12095
8C3ECFCB-B333-4D69-80BD-3AA4B125BFDD	98.5	Farenheit	No	No	No	No	NA	NA	NA	2020-03-05	24031
F4645DD4-CB1B-4F7C-AD63-510783185CF4	-1	Farenheit	No	No	No	No	NA	NA	NA	2020-03-05	25017
692E85A1-A037-4779-9A61-8ED8BD16F84F	98.7	Farenheit	No	No	No	No	NA	NA	NA	2020-03-05	11001
4FA24636-C44E-4B19-862B-1F02E40259E5	97.8	Farenheit	No	No	No	No	NA	NA	NA	2020-03-05	24510
83504E29-4BC0-4877-90AB-4A567F1CAACD	98	Farenheit	No	No	No	No	NA	NA	NA	2020-03-05	48029
30F71D6A-985B-49F0-9D59-1CC662D61232	98.7	Farenheit	No	No	No	No	NA	NA	NA	2020-03-05	48491
6FFF9166-C2AA-4429-909D-7B84DABA2D16	97.3	Farenheit	No	No	No	No	NA	NA	NA	2020-03-05	54039
14430708-0C14-413D-A97C-B6114E738F12	98	Farenheit	No	No	No	No	NA	NA	NA	2020-03-05	24013
B21B36BB-63F7-4231-AAEE-AFB88EC7AFB0	97.6	Farenheit	No	No	No	No	NA	NA	NA	2020-03-05	39173
89DD4BDC-577F-47DA-ACB9-8BF91A482D52	98.6	Farenheit	No	No	No	No	NA	NA	NA	2020-03-05	42077
E6FCB818-C44C-49FB-BA1E-A4A0789B4133	-1	Farenheit	No	No	No	No	NA	NA	NA	2020-03-05	24005
ED5D50F7-7DE7-4814-943E-DB851CA9FA36	-1	Farenheit	No	No	No	No	NA	NA	NA	2020-03-05	24005
E6FCB818-C44C-49FB-BA1E-A4A0789B4133	-1	Farenheit	No	No	No	No	NA	NA	NA	2020-03-05	24005
C2480C3E-FD71-45D0-BE78-BABB56D52C18	97.6	Farenheit	No	No	No	No	NA	NA	NA	2020-03-05	24013
E6FCB818-C44C-49FB-BA1E-A4A0789B4133	-1	Farenheit	No	No	No	No	NA	NA	NA	2020-03-05	24005
E6FCB818-C44C-49FB-BA1E-A4A0789B4133	-1	Farenheit	No	No	No	No	NA	NA	NA	2020-03-05	24005
791874D3-5C77-4DD4-8B4D-262867ADA77E	97.1	Farenheit	No	No	No	No	NA	NA	NA	2020-03-05	24005
4D7A7156-ABA5-419D-AFA2-DEA9A67AF748	98.5	Farenheit	No	No	No	No	NA	NA	NA	2020-03-05	24025
73B775F2-1D1B-449A-AD76-078616737962	98	Farenheit	No	No	No	No	NA	NA	NA	2020-03-05	24005
55D52B7A-BD06-4153-94B3-B4C3E081966A	97.7	Farenheit	No	No	No	No	NA	NA	NA	2020-03-05	24027
6330DDAC-F6E3-4D89-B68D-B2979D0F9707	97.2	Farenheit	No	No	No	No	NA	NA	NA	2020-03-05	34037
519D7BB2-6A58-41C7-8312-EC789E08B956	-1	Farenheit	No	No	No	No	NA	NA	NA	2020-03-05	34021
519D7BB2-6A58-41C7-8312-EC789E08B956	-1	Farenheit	No	No	No	No	NA	NA	NA	2020-03-05	34021
FDAAF5F6-4F43-4871-B288-8535ECE0D5EA	98.6	Farenheit	No	No	No	No	NA	NA	NA	2020-03-05	24003
519D7BB2-6A58-41C7-8312-EC789E08B956	97.2	Farenheit	No	No	No	No	NA	NA	NA	2020-03-05	34021
F4D380D0-9D12-4132-8651-C0208CA92249	98.6	Farenheit	No	No	No	No	NA	NA	NA	2020-03-05	36119
330BC089-734A-46EA-A6CC-1447AE654074	98.3	Farenheit	No	No	No	No	NA	NA	NA	2020-03-05	25017
EA43CEBE-A9A0-4D33-B3D6-74F57C1400F4	-1	Farenheit	No	No	No	No	NA	NA	NA	2020-03-05	24027
49DB9FCB-E886-4BB7-93A7-C96F714871B5	98	Farenheit	No	No	No	No	NA	NA	NA	2020-03-05	36055
06CE959F-CAEF-479D-81CC-8C63555B471C	97.6	Farenheit	No	No	No	No	NA	NA	NA	2020-03-05	36071
7F4AFFF2-E9E3-4605-92D4-B9A5F41937B4	98.1	Farenheit	No	No	No	No	NA	NA	NA	2020-03-05	24510
4D1AE2BF-D6DA-4C9A-A920-BF421CABF0A4	97.1	Farenheit	No	No	No	No	NA	NA	NA	2020-03-05	24013
26CA8AF3-587A-4BEB-86AB-21E664B32AD1	98.6	Farenheit	No	No	No	No	NA	NA	NA	2020-03-05	11001
59E90990-5FD9-4308-80C5-906F0257870A	97.5	Farenheit	No	No	No	No	NA	NA	NA	2020-03-05	24510
847D1A34-BBAF-4C2B-8BDB-A15FA8010053	98.1	Farenheit	No	No	No	No	NA	NA	NA	2020-03-05	24510
545F4080-7602-4894-BECD-10B870C6630A	98.4	Farenheit	No	No	No	No	NA	NA	NA	2020-03-05	24005
C5D90EC5-A4C8-435B-8123-096D7D729549	98.5	Farenheit	No	No	No	No	NA	NA	NA	2020-03-05	24013
9B84B0C5-9562-4663-BC5E-524608541C27	98.3	Farenheit	No	No	No	No	NA	NA	NA	2020-03-05	51013
0788098A-F2D3-4169-B510-4B40DBB43640	98.7	Farenheit	No	No	No	No	NA	NA	NA	2020-03-05	10003
41B80A72-B60A-4A46-8B11-6BE50C7CA3E8	98.1	Farenheit	No	No	No	No	NA	NA	NA	2020-03-05	24005
714B045F-27F9-4F0E-A27B-ADE04E734E5F	98.2	Farenheit	No	No	No	No	NA	NA	NA	2020-03-05	24027
604C4808-831D-4BEC-99F0-C969D6B7B38D	98.6	Farenheit	No	No	No	No	NA	NA	NA	2020-03-05	24510
D8B9CE69-6573-4696-9D48-20703184F0B0	98.5	Farenheit	No	No	No	No	NA	NA	NA	2020-03-05	8041
4CB66F4F-CC7C-493C-A516-159E9A34A940	98.6	Farenheit	No	No	No	No	NA	NA	NA	2020-03-05	24005
4CB66F4F-CC7C-493C-A516-159E9A34A940	98.6	Farenheit	No	No	No	No	NA	NA	NA	2020-03-05	24005
6A9AA136-256D-4F2D-89BA-CE9006EF4B70	98.2	Farenheit	No	No	No	No	NA	NA	NA	2020-03-05	26099
EDB54468-4D87-4202-BFFB-B44B881C2FD7	-1	Farenheit	No	No	No	No	NA	NA	NA	2020-03-05	24005
A4B10CB8-254F-4F0E-A59C-9B88304EA457	98.8	Farenheit	No	No	No	No	NA	NA	NA	2020-03-05	51149
3BC19239-A798-4DC6-AE7C-A6032FEB3FB7	97.1	Farenheit	No	No	No	No	NA	NA	NA	2020-03-05	34023
65C7F83B-4CA3-40FE-B250-53CF11E80B44	98	Farenheit	No	No	No	No	NA	NA	NA	2020-03-05	6001
951F7973-3F81-47E5-B496-7469FA73BAF9	98.9	Farenheit	No	No	No	No	NA	NA	NA	2020-03-05	24025
9550A2C9-CCCB-4091-8DAB-2601608871CE	97.4	Farenheit	No	No	No	No	NA	NA	NA	2020-03-05	24003
12695DCF-B9D5-470F-BBD6-CD7195A952D9	97.7	Farenheit	No	No	No	No	NA	NA	NA	2020-03-05	24005
947A5927-6E36-4A2A-877A-DA1118850DEF	97.6	Farenheit	No	No	No	No	NA	NA	NA	2020-03-05	48453
840C9BF9-B0BF-4075-97AA-F813C20BF4A1	97.7	Farenheit	No	No	No	No	NA	NA	NA	2020-03-05	45035
F0076B9E-23D3-4104-97D2-D727F5F5D35E	98.1	Farenheit	No	No	No	No	NA	NA	NA	2020-03-05	40143
5B28B93C-6CDF-4E1B-A9E9-1320E164D6A4	-1	Farenheit	No	No	No	No	NA	NA	NA	2020-03-05	18057
43F68F63-8E2E-4157-9274-3AD3656D26FF	97.9	Farenheit	No	No	No	No	NA	NA	NA	2020-03-05	6019
E6C4BFCF-BECC-4F42-9405-CB3555A33BB6	98.6	Farenheit	No	No	No	No	NA	NA	NA	2020-03-05	17167
A95405F7-3901-41A9-BC29-20BE37F727CB	98.6	Farenheit	No	No	No	No	NA	NA	NA	2020-03-05	22005
393D7E64-68FD-42C0-81F1-5EEB7E877010	97.8	Farenheit	No	No	No	No	NA	NA	NA	2020-03-05	53011
5FA9387A-E7CF-4011-9EE9-F552A9B717A2	98	Farenheit	No	No	No	No	NA	NA	NA	2020-03-05	22055
76640F44-EE50-415F-8B78-B630713E7402	97.8	Farenheit	No	No	No	No	NA	NA	NA	2020-03-05	53011
64CCC805-75E3-4907-8867-85578A5888F5	97.3	Farenheit	No	No	No	No	NA	NA	NA	2020-03-05	24510
A2944644-0AE8-4201-8016-1282F9D9E440	96.3	Farenheit	No	No	No	No	NA	NA	NA	2020-03-05	26125
4C16FD23-1471-4408-8E8F-5FE7984155A9	98.9	Farenheit	No	No	No	No	NA	NA	NA	2020-03-05	24031
0D2FD1B5-B2E0-4C3E-A06D-B1AE25C3646C	98.4	Farenheit	No	No	No	No	NA	NA	NA	2020-03-05	24005
9E7FB48B-F2B1-46CA-9766-981EA22A188B	97.8	Farenheit	No	No	No	No	NA	NA	NA	2020-03-05	24031
126CA4D4-AB30-4E8A-8BC7-7335EC42CF35	97.9	Farenheit	No	No	No	No	NA	NA	NA	2020-03-05	24027
0051D558-116F-4CB4-8842-885C8838A43E	97	Farenheit	No	No	No	No	NA	NA	NA	2020-03-05	51059
C4F18FE2-AAF8-4D94-A54E-FC6A65D17DB6	-1	Farenheit	No	No	No	No	NA	NA	NA	2020-03-05	24005
6C3E4796-DDD9-489B-B7B3-938FB37E9372	97.1	Farenheit	No	No	No	No	NA	NA	NA	2020-03-05	48439
6C3E4796-DDD9-489B-B7B3-938FB37E9372	-1	Farenheit	No	No	No	No	NA	NA	NA	2020-03-05	48439
39ED63C0-0F16-4609-B917-2A57F280AB1A	97.6	Farenheit	No	No	No	No	NA	NA	NA	2020-03-05	24005
4BD8A0BE-2E5F-4D86-AA9A-9F31F91F1CEE	98.3	Farenheit	No	No	No	No	NA	NA	NA	2020-03-05	24510
C5E11CD2-FF67-46ED-BEB6-70DFAE667780	98.1	Farenheit	No	No	No	No	NA	NA	NA	2020-03-05	24027
201FECC3-5365-4825-A8F9-8C1210BDB544	97.3	Farenheit	No	No	No	No	NA	NA	NA	2020-03-05	24005
0B4624D6-5D1E-4F32-A523-0177BCC1C439	98.4	Farenheit	No	No	No	No	NA	NA	NA	2020-03-05	36047
576A3DB4-37D4-437C-85DB-1F33B83AD71A	98.4	Farenheit	No	No	No	No	NA	NA	NA	2020-03-05	24005
A84EBA33-2413-4CF7-ABC6-621905D7A3C2	98.6	Farenheit	No	No	No	No	NA	NA	NA	2020-03-05	36047
A84EBA33-2413-4CF7-ABC6-621905D7A3C2	98.6	Farenheit	No	No	No	No	NA	NA	NA	2020-03-05	36081
ED9D589C-BF4B-48BE-AD2D-65B51AB01F64	98.1	Farenheit	No	No	No	No	NA	NA	NA	2020-03-05	24005
5FA9387A-E7CF-4011-9EE9-F552A9B717A2	98	Farenheit	No	No	No	No	NA	NA	NA	2020-03-05	22055
77832A87-7E88-48A1-8F69-7D6F6FC1835C	97.5	Farenheit	No	No	No	No	NA	NA	NA	2020-03-05	6081
68B18987-7DB6-4EB2-BF5E-7D1B887E833E	98.6	Farenheit	No	No	No	No	NA	NA	NA	2020-03-05	24027
E07DC88F-C039-4798-BB80-68362BFC279E	98.1	Farenheit	No	No	No	No	NA	NA	NA	2020-03-05	39093
B9F06AE4-A5EA-4F4F-9E6F-6E4D615C757C	-1	Farenheit	No	No	No	No	NA	NA	NA	2020-03-05	24027
B9F06AE4-A5EA-4F4F-9E6F-6E4D615C757C	98.6	Farenheit	No	No	No	No	NA	NA	NA	2020-03-05	24027
B9F06AE4-A5EA-4F4F-9E6F-6E4D615C757C	98.6	Farenheit	No	No	No	No	NA	NA	NA	2020-03-05	24027
DB8190D5-DC21-4454-B60E-DBBAAA02282B	-1	Farenheit	No	No	No	No	NA	NA	NA	2020-03-05	24013
DF9F4EE0-375A-4C4D-BA27-BEEB14828FA5	97.3	Farenheit	No	No	No	No	NA	NA	NA	2020-03-05	48439
9000653B-7902-4FB7-9FA3-272078DC844C	97.3	Farenheit	No	No	No	No	NA	NA	NA	2020-03-05	36103
EEC3B1D0-757C-414C-B5C8-8216D85262AC	-1	Farenheit	No	No	No	No	NA	NA	NA	2020-03-05	26125
88007F4E-0341-487A-BD82-6A0724967BA4	97.2	Farenheit	No	No	No	No	NA	NA	NA	2020-03-05	24003
A4DDDA0D-EDEA-4BC2-83BA-0CBEF8A30FA9	98.6	Farenheit	No	No	No	No	NA	NA	NA	2020-03-05	27123
CC707AA5-9172-40CF-BC0D-E669B1C91E63	96	Farenheit	No	No	No	No	NA	NA	NA	2020-03-05	25005
6D2C8266-24B2-4C6A-AB9C-B4DED0EA4EAB	97	Farenheit	No	No	No	No	NA	NA	NA	2020-03-05	34003
8741ED32-247C-4713-A88E-9375CC1BB50F	98.1	Farenheit	No	No	No	No	NA	NA	NA	2020-03-05	6037
6C316B50-7013-493F-A030-40EA228CFBB0	97.7	Farenheit	No	No	No	No	NA	NA	NA	2020-03-05	37119
EA1972B3-13A4-4100-9D53-1E0BDAA20FC8	98.5	Farenheit	No	No	No	No	NA	NA	NA	2020-03-05	24003
FF61562C-676E-4D27-A036-F401DB04C954	97.2	Farenheit	No	No	No	No	NA	NA	NA	2020-03-05	55127
08AECC55-C6FA-42FB-B8DA-F9BA2F72455F	98	Farenheit	No	No	No	No	NA	NA	NA	2020-03-05	24510
08AECC55-C6FA-42FB-B8DA-F9BA2F72455F	98.8	Farenheit	No	No	No	No	NA	NA	NA	2020-03-05	24510
B78CC591-36D4-485D-BA1E-2FFD6C0B730B	-1	Farenheit	No	No	No	No	NA	NA	NA	2020-03-05	24005
0AB5E301-F3D5-47E1-A4BB-62D9A1F60545	96.9	Farenheit	No	No	No	No	NA	NA	NA	2020-03-05	36107
6997B6FC-67C5-4B08-A644-FCF65E875FC5	-1	Farenheit	No	No	No	No	NA	NA	NA	2020-03-05	24510
B2927799-DDD2-46AD-B2CC-14392549ECE7	-1	Farenheit	No	No	No	No	NA	NA	NA	2020-03-05	24005
B2927799-DDD2-46AD-B2CC-14392549ECE7	96.2	Farenheit	No	No	No	No	NA	NA	NA	2020-03-05	24005
BC31127C-2081-4E9E-A6F2-C4EA3088DBA1	98.6	Farenheit	No	No	No	No	NA	NA	NA	2020-03-05	26057
BFF3A8B5-1730-4DF3-B6CC-9EE6472C56E7	97.5	Farenheit	No	No	No	No	NA	NA	NA	2020-03-05	24510
09CB43A1-C782-4445-A042-59FC82F89C4E	-1	Farenheit	No	No	No	No	NA	NA	NA	2020-03-05	51840
D3FD6C78-0796-4458-861D-2502DA978842	97.8	Farenheit	No	No	No	No	NA	NA	NA	2020-03-05	24005
D4815317-8A4E-40CC-B3D2-C8EA60BCE4A5	98.1	Farenheit	No	No	No	No	NA	NA	NA	2020-03-05	24005
FCCA7BC1-419D-48F0-9309-F74C6F0CFDC2	97.9	Farenheit	No	No	No	No	NA	NA	NA	2020-03-05	33009
481E866F-85C9-4224-AD01-4DB69D68C767	97.9	Farenheit	No	No	No	No	NA	NA	NA	2020-03-05	45083
3C648A9A-7FBD-481D-B63E-CE9D0F257414	97	Farenheit	No	No	No	No	NA	NA	NA	2020-03-05	24027
87B1AE90-2354-43EF-B2AE-A903A862344A	97.6	Farenheit	No	No	No	No	NA	NA	NA	2020-03-05	37063
FE5A098A-E044-4A7C-A028-CBB9E16AEE00	98.1	Farenheit	No	No	No	No	NA	NA	NA	2020-03-05	17031
F3E8E1AA-4B22-4A2A-915D-3C29EE9E45CA	97.9	Farenheit	No	No	No	No	NA	NA	NA	2020-03-05	17031
EE882E28-4444-4444-9B22-A6591DD6E025	98.5	Farenheit	No	No	No	No	NA	NA	NA	2020-03-05	51059
6435C5D3-A59F-4D16-A51F-A18723512DE2	97.4	Farenheit	No	No	No	No	NA	NA	NA	2020-03-05	24510
3B4FE8BE-FA12-4251-B25B-C8956743AA72	97.6	Farenheit	No	No	No	No	NA	NA	NA	2020-03-05	24005
9A213181-B3E9-44B1-8FCA-91895FA11C15	-1	Farenheit	No	No	No	No	NA	NA	NA	2020-03-05	24510
9A213181-B3E9-44B1-8FCA-91895FA11C15	-1	Farenheit	No	No	No	No	NA	NA	NA	2020-03-05	24510
9A213181-B3E9-44B1-8FCA-91895FA11C15	-1	Farenheit	No	No	No	No	NA	NA	NA	2020-03-05	24510
F262C3C0-2B67-4CE0-9396-2526D464429A	-1	Farenheit	No	No	No	No	NA	NA	NA	2020-03-05	24031
C0B6C782-3280-4B3B-8C54-88491F7A81EC	97	Farenheit	No	No	No	No	NA	NA	NA	2020-03-05	39045
4E103C24-5D8E-45E0-AECA-76DD9F23B074	97	Farenheit	No	No	No	No	NA	NA	NA	2020-03-05	10005
3C3BDA99-0467-46B3-952B-43A1CFBCCEFD	97.2	Farenheit	No	No	No	No	NA	NA	NA	2020-03-05	8041
B78CC591-36D4-485D-BA1E-2FFD6C0B730B	97.8	Farenheit	No	No	No	No	NA	NA	NA	2020-03-05	24005
29803C20-1AC5-4AA1-B42E-E3B0C874F832	97	Farenheit	No	No	No	No	NA	NA	NA	2020-03-05	24031
911FEDF6-885B-48FE-B434-5D3454A1333D	98.6	Farenheit	No	No	No	No	NA	NA	NA	2020-03-05	24005
8C26F636-34DE-4128-A787-2E988F885F31	98.4	Farenheit	No	No	No	No	NA	NA	NA	2020-03-05	17029
A848CDB8-FC18-4F4B-9C97-7E3AB5B09988	-1	Farenheit	No	No	No	No	NA	NA	NA	2020-03-05	24003
7A100633-3F67-481C-82BD-EACB74C6E9E5	98.6	Farenheit	No	No	No	No	NA	NA	NA	2020-03-05	42101
C5699A3D-F39D-4809-B60E-D3CFF0B06AAD	96.8	Farenheit	No	No	No	No	NA	NA	NA	2020-03-05	44009
9BB12408-B648-4A87-96CF-3C9EC52EB4CE	96	Farenheit	No	No	No	No	NA	NA	NA	2020-03-05	24027
2054F3FB-3A3C-4A7D-9D41-3CCED4E8AC78	96.5	Farenheit	No	No	No	No	NA	NA	NA	2020-03-05	42017
3DB7B466-61FA-4DB3-A15B-21D2B8C3D0DC	99.3	Farenheit	No	No	No	No	NA	NA	NA	2020-03-05	24005
A25BEBF5-1FC0-4C6D-9739-C7567B16A7B8	97.5	Farenheit	No	No	No	No	NA	NA	NA	2020-03-05	49035
938E4486-EB05-4D42-BF6E-2A877255817D	97.2	Farenheit	No	No	No	No	NA	NA	NA	2020-03-05	24027
2172A3E7-D1AE-4419-8CBB-E60C29AE57F5	-1	Farenheit	No	No	No	No	NA	NA	NA	2020-03-05	4013
55D52B7A-BD06-4153-94B3-B4C3E081966A	97.7	Farenheit	No	No	No	No	NA	NA	NA	2020-03-05	24027
EC24156A-CB15-401A-A3FE-321A7A4757B5	98.3	Farenheit	No	No	No	No	NA	NA	NA	2020-03-05	24027
EC24156A-CB15-401A-A3FE-321A7A4757B5	-1	Farenheit	No	No	No	No	NA	NA	NA	2020-03-05	24027
86889C90-87F7-4C16-9104-824E2A49368F	-1	Farenheit	No	No	No	No	NA	NA	NA	2020-03-05	16065
4D1AE2BF-D6DA-4C9A-A920-BF421CABF0A4	97.1	Farenheit	No	No	No	No	NA	NA	NA	2020-03-05	24013
4D1AE2BF-D6DA-4C9A-A920-BF421CABF0A4	-1	Farenheit	No	No	No	No	NA	NA	NA	2020-03-05	24013
455578EE-903B-497B-800B-540566057626	97.5	Farenheit	No	No	No	No	NA	NA	NA	2020-03-05	6079
64C0CFFE-29DE-4CE4-923A-A269B50E6067	98	Farenheit	No	No	No	No	NA	NA	NA	2020-03-05	40109
FE682914-F3A1-481B-8DAF-B0727550F3A0	96	Farenheit	No	No	No	No	NA	NA	NA	2020-03-05	24510
FE682914-F3A1-481B-8DAF-B0727550F3A0	96	Farenheit	No	No	No	No	NA	NA	NA	2020-03-05	24005
DFD1AAFA-A85C-4CF1-9D64-EC21D353BAAC	-1	Farenheit	No	No	No	No	NA	NA	NA	2020-03-05	51510
9964F324-F192-498B-B731-E29171E821BF	98.1	Farenheit	No	No	No	No	NA	NA	NA	2020-03-05	4013
C5B4BA30-B6C0-4977-82B3-1CCC6FF8404C	97	Farenheit	No	No	No	No	NA	NA	NA	2020-03-05	24025
C5B4BA30-B6C0-4977-82B3-1CCC6FF8404C	97	Farenheit	No	No	No	No	NA	NA	NA	2020-03-05	24005
C5B4BA30-B6C0-4977-82B3-1CCC6FF8404C	-1	Farenheit	No	No	No	No	NA	NA	NA	2020-03-05	24025
C5B4BA30-B6C0-4977-82B3-1CCC6FF8404C	-1	Farenheit	No	No	No	No	NA	NA	NA	2020-03-05	24005
3E7359CA-9F9D-4C0A-89C0-280FC9E4CC7D	97.2	Farenheit	No	No	No	No	NA	NA	NA	2020-03-05	24025
B72176FC-0F00-440C-80C0-209CC3170A51	99.5	Farenheit	No	No	No	No	NA	NA	NA	2020-03-05	24005
17F90071-6F5F-4A44-A007-4D32A5B2DFF6	99.1	Farenheit	No	No	No	No	NA	NA	NA	2020-03-05	24027
41703EA6-A36F-49EF-9BA4-A3F65580A5C3	98.6	Farenheit	No	No	No	No	NA	NA	NA	2020-03-05	24510
3EE1E193-119B-465E-927C-6105BA338F3E	98	Farenheit	No	No	No	No	NA	NA	NA	2020-03-05	24013
E5E49E94-6FCC-476E-BE0D-9B20DE573A69	97.9	Farenheit	No	No	No	No	NA	NA	NA	2020-03-05	11001
BBE3710A-842D-4DE8-A704-2E53597B690D	96.1	Farenheit	No	No	No	No	NA	NA	NA	2020-03-05	24510
6728918D-DAB3-4DD1-B0FE-616F0978398D	97	Farenheit	No	No	No	No	NA	NA	NA	2020-03-05	6037
94C871DD-C314-47E2-9DA5-E0FE05FBCAE0	97.8	Farenheit	No	No	No	No	NA	NA	NA	2020-03-05	18091
EA1332D3-331B-4406-81BE-49F79C5FCC9B	98.5	Farenheit	No	No	No	No	NA	NA	NA	2020-03-05	25017
86B580C8-5303-4941-88DD-8030F487020D	98.8	Farenheit	No	No	No	No	NA	NA	NA	2020-03-05	26145
9E91DACF-1153-4206-9E74-5D022A4D10B8	96.5	Farenheit	No	No	No	No	NA	NA	NA	2020-03-05	6077
204BB511-AAD9-48E3-A255-5546E713E7F7	97.8	Farenheit	No	No	No	No	NA	NA	NA	2020-03-05	6019
25F3CDCD-B1D0-4CF4-B5C8-F39E18B0CBE7	97.8	Farenheit	No	No	No	No	NA	NA	NA	2020-03-05	24005
25F3CDCD-B1D0-4CF4-B5C8-F39E18B0CBE7	97.8	Farenheit	No	No	No	No	NA	NA	NA	2020-03-05	24510
A50AB810-F8A8-42B7-A0A9-6E3AC7031D6C	96.1	Farenheit	No	No	No	No	NA	NA	NA	2020-03-05	12103
9EABE201-5803-4C26-A5F9-1EF1028DD215	98.6	Farenheit	No	No	No	No	NA	NA	NA	2020-03-05	24510
C9B3D44F-1998-4EFE-9289-722D14FF32CF	97.3	Farenheit	No	No	No	No	NA	NA	NA	2020-03-05	36067
EF8645CE-0621-45FA-9C15-F7831CF8F067	98.6	Farenheit	No	No	No	No	NA	NA	NA	2020-03-05	32031
19955DB8-4CC1-4588-B836-D2E61D256736	98.2	Farenheit	No	No	No	No	NA	NA	NA	2020-03-05	6037
42997DA1-7EE3-4236-BBBB-1D962BD016A7	97	Farenheit	No	No	No	No	NA	NA	NA	2020-03-05	24510
2A3B2E2B-5231-4976-8937-C52BF8A6D949	96.2	Farenheit	No	No	No	No	NA	NA	NA	2020-03-05	42125
B5A2ECAF-2B45-4B61-BC3F-1D415F64609E	97.6	Farenheit	No	No	No	No	NA	NA	NA	2020-03-05	6085
F9C05BD6-30B1-4B88-8719-4D0FC4CEAC41	98.8	Farenheit	No	No	No	No	NA	NA	NA	2020-03-05	4013
9048E5D0-E8C5-4CA9-A086-0ED820AC4C90	97.9	Farenheit	No	No	No	No	NA	NA	NA	2020-03-05	6065
30B7DDD0-64E8-41C9-A5D6-0489085AC8B9	97.4	Farenheit	No	No	No	No	NA	NA	NA	2020-03-05	24031
AFF9B131-1946-4EE4-8E65-9740CC2FD5F2	97	Farenheit	No	No	No	No	NA	NA	NA	2020-03-05	8041
454DC7AA-02B7-45BF-B1F0-3A70A869426F	97.6	Farenheit	No	No	No	No	NA	NA	NA	2020-03-05	24005
8D0A9ECE-3F52-4BC6-93F6-16BABEED3076	97	Farenheit	No	No	No	No	NA	NA	NA	2020-03-05	18057
0F86DB17-622E-464E-BFEB-AE4D865EA43E	98.5	Farenheit	No	No	No	No	NA	NA	NA	2020-03-05	12099
C751AA59-B51C-4D68-BADE-B03BE8CA79A3	98.5	Farenheit	No	No	No	No	NA	NA	NA	2020-03-05	24005
B78CC591-36D4-485D-BA1E-2FFD6C0B730B	97.8	Farenheit	No	No	No	No	NA	NA	NA	2020-03-05	24005
9732094E-6BCE-49F5-A17E-839B02D91CF3	98.4	Farenheit	No	No	No	No	NA	NA	NA	2020-03-05	34021
3039DCD3-03D9-4301-BD4D-2720D886D090	97.8	Farenheit	No	No	No	No	NA	NA	NA	2020-03-05	24005
78411A3C-084D-4908-B26F-70AB19300F3E	98.1	Farenheit	No	No	No	No	NA	NA	NA	2020-03-05	24005
B7690F61-EB25-41EB-B773-88286B3A649D	97.7	Farenheit	No	No	No	No	NA	NA	NA	2020-03-05	41067
B7690F61-EB25-41EB-B773-88286B3A649D	97.7	Farenheit	No	No	No	No	NA	NA	NA	2020-03-05	41067
745E9069-7CD2-4CD5-A07F-6105E4561891	99	Farenheit	No	No	No	No	NA	NA	NA	2020-03-05	24510
B166BEAD-BEC3-4268-9DF5-76A8A13ED959	97	Farenheit	No	No	No	No	NA	NA	NA	2020-03-05	24031
1567217B-2D5F-43CE-99FD-D46A0FAED13C	98.2	Farenheit	No	No	No	No	NA	NA	NA	2020-03-05	24510
6B3B2128-0F17-4966-9782-4EC37BB0D6BF	-1	Farenheit	No	No	No	No	NA	NA	NA	2020-03-05	48113
F3A34900-F28C-4BDB-BD1D-880F5B6BDF1D	98.2	Farenheit	No	No	No	No	NA	NA	NA	2020-03-05	24031
14CE7DAB-78EB-4767-B9BC-34B1DE910EFE	97	Farenheit	No	No	No	No	NA	NA	NA	2020-03-05	36089
14CE7DAB-78EB-4767-B9BC-34B1DE910EFE	-1	Farenheit	No	No	No	No	NA	NA	NA	2020-03-05	36089
65C7F83B-4CA3-40FE-B250-53CF11E80B44	98	Farenheit	No	No	No	No	NA	NA	NA	2020-03-05	6001
0F2C88A6-4EDB-4EEC-BB7B-A4995B9132AF	98.9	Farenheit	No	No	No	No	NA	NA	NA	2020-03-05	24005
887414EE-FF6B-4D06-9E87-549CD4FB70E8	98.2	Farenheit	No	No	No	No	NA	NA	NA	2020-03-05	15001
E0D3B027-56A0-465F-AEEF-95EEAAC04FB4	98.6	Farenheit	No	No	No	No	NA	NA	NA	2020-03-05	51013
A6BE2982-A635-4AA9-925E-E2B411D2D4EB	98.2	Farenheit	No	No	No	No	NA	NA	NA	2020-03-05	24005
88E9427A-1058-4CE5-B6CB-BE9336AA7E03	99.1	Farenheit	No	No	No	No	NA	NA	NA	2020-03-05	24005
5E92380B-D30F-4697-B4A1-EA95D313A193	97.5	Farenheit	No	No	No	No	NA	NA	NA	2020-03-05	39085
F6C133A9-313A-4545-8A56-F8DF38DD4CDA	97	Farenheit	No	No	No	No	NA	NA	NA	2020-03-05	51013
9954FC86-54FB-483F-9802-5716B9704954	97.7	Farenheit	No	No	No	No	NA	NA	NA	2020-03-05	51013
20AF8703-CB2B-4923-85A1-4EDF6F7DD399	98	Farenheit	No	No	No	No	NA	NA	NA	2020-03-05	24027
84EE95A9-71C7-4E52-AAE1-EF935A196265	-1	Farenheit	No	No	No	No	NA	NA	NA	2020-03-05	24510
4ABBC70D-9E15-410A-974C-40C43A62FFA5	97	Farenheit	No	No	No	No	NA	NA	NA	2020-03-05	6111
30EBF845-9426-4434-B7F0-C3281DF6260B	96	Farenheit	No	No	No	No	NA	NA	NA	2020-03-05	24037
C2242535-AC47-4335-A8AC-03DEB79AB4E5	98	Farenheit	No	No	No	No	NA	NA	NA	2020-03-05	6037
6EFA0DD4-8D39-4711-8D09-CB2FB676EB2F	97.2	Farenheit	No	No	No	No	NA	NA	NA	2020-03-05	6111
E2F8DF9C-2EA9-4679-A828-88255DC16ED4	98.8	Farenheit	No	No	No	No	NA	NA	NA	2020-03-05	24005
E2F8DF9C-2EA9-4679-A828-88255DC16ED4	98.8	Farenheit	No	No	No	No	NA	NA	NA	2020-03-05	24510
5E13E7E2-CC98-40C2-9C78-D1DA41225683	97.5	Farenheit	No	No	No	No	NA	NA	NA	2020-03-05	6037
B00A1B48-FFCF-49BF-B77D-5CD98B38F730	97.6	Farenheit	No	No	No	No	NA	NA	NA	2020-03-05	34019
8B8CACF2-5219-4E0E-9AB0-AFEB881259AC	-1	Farenheit	No	No	No	No	NA	NA	NA	2020-03-05	51087
E6937835-59FD-4C13-857A-EA1A9015507B	97.8	Farenheit	No	No	No	No	NA	NA	NA	2020-03-05	24005
207F1B42-5EA4-431F-B1C7-638CD20E16F8	97.8	Farenheit	No	No	No	No	NA	NA	NA	2020-03-05	42075
771E28BE-3338-4816-88CE-30F518B19DFF	97.6	Farenheit	No	No	No	No	NA	NA	NA	2020-03-05	51059
771E28BE-3338-4816-88CE-30F518B19DFF	-1	Farenheit	No	No	No	No	NA	NA	NA	2020-03-05	51059
87E568E9-870D-4352-863E-D6A4EEB8FBE8	97.5	Farenheit	No	No	No	No	NA	NA	NA	2020-03-05	24005
5304658D-4ED7-4018-A5AC-EB179B46124C	96.7	Farenheit	No	No	No	No	NA	NA	NA	2020-03-05	51059
E567CB70-A8BD-42CD-8039-33D25EDB8D37	96	Farenheit	No	No	No	No	NA	NA	NA	2020-03-05	51013
F202C105-EC5A-4939-BF7D-6A58DF5F77A5	98.7	Farenheit	No	No	No	No	NA	NA	NA	2020-03-05	37081
C6B7C0A9-465C-4D0B-A973-6612F8B5A13A	98.3	Farenheit	No	No	No	No	NA	NA	NA	2020-03-05	24510
B631E160-07C3-43C6-B3CE-94ACD8952895	96	Farenheit	No	No	No	No	NA	NA	NA	2020-03-05	51059
3F8EB27D-7A11-438D-BB64-19D720969AC5	97.2	Farenheit	No	No	No	No	NA	NA	NA	2020-03-05	6037
8EE357B8-0E05-4C0D-8A94-7C21EF9ED9BB	98.6	Farenheit	No	No	No	No	NA	NA	NA	2020-03-05	12057
9C3F8BC9-C679-4D94-9B61-26D811DC8774	-1	Farenheit	No	No	No	No	NA	NA	NA	2020-03-05	11001
8C16E8E7-AAF0-4B6B-889E-34E298A3ACEE	98.7	Farenheit	No	No	No	No	NA	NA	NA	2020-03-05	24510
3C8DD943-741F-493C-9693-578CDC124E10	97.6	Farenheit	No	No	No	No	NA	NA	NA	2020-03-05	42133
A93F64D9-2E1D-41E5-8328-03DA8270F1C0	97.8	Farenheit	No	No	No	No	NA	NA	NA	2020-03-05	5031
FDE2CD2F-B717-4D4D-A8BE-F68CD85585C6	97.6	Farenheit	No	No	No	No	NA	NA	NA	2020-03-05	12057
C6552C81-FC7D-4BC2-B10F-5BC7F184DEAA	97.4	Farenheit	No	No	No	No	NA	NA	NA	2020-03-05	24005
ACD777B9-F874-48D6-B8DC-EC9E5AE60A3A	-1	Farenheit	No	No	No	No	NA	NA	NA	2020-03-05	24510
47DA5F1D-3CD1-43CE-A5FF-9B36EFF77CF5	98.1	Farenheit	No	No	No	No	NA	NA	NA	2020-03-05	6037
BEF43BD1-F93A-4604-957C-2E3CE923CA7C	-1	Farenheit	No	No	No	No	NA	NA	NA	2020-03-05	24510
D0D34701-445F-4E86-810D-E2F047C780DD	98.3	Farenheit	No	No	No	No	NA	NA	NA	2020-03-05	42017
5E864FB5-1803-4F6E-BA46-EC67D6755C09	-1	Farenheit	No	No	No	No	NA	NA	NA	2020-03-05	48453
C47531DE-BA86-414E-898F-1A63B56F7C8B	97.9	Farenheit	No	No	No	No	NA	NA	NA	2020-03-05	24005
7213F02A-D9B5-4767-9A37-3CFF4DB1ABFE	98.6	Farenheit	No	No	No	No	NA	NA	NA	2020-03-05	24025
A0A1EA99-63F2-4D47-8749-1609FC9BAFAE	96	Farenheit	No	No	No	No	NA	NA	NA	2020-03-05	24005
A93F64D9-2E1D-41E5-8328-03DA8270F1C0	97.8	Farenheit	No	No	No	No	NA	NA	NA	2020-03-05	5031
0C290D0D-24FA-4033-B2E9-29F6519BC5A0	97.9	Farenheit	No	No	No	No	NA	NA	NA	2020-03-05	24510
A93F64D9-2E1D-41E5-8328-03DA8270F1C0	97.8	Farenheit	No	No	No	No	NA	NA	NA	2020-03-05	5031
56AD18CB-3262-4733-93D3-D24776F9664D	-1	Farenheit	No	No	No	No	NA	NA	NA	2020-03-05	24005
DBC0E0A7-9B58-4703-98DB-5B6AB585B1AC	98.6	Farenheit	No	No	No	No	NA	NA	NA	2020-03-05	53033
C40CAE2F-9AC5-4509-BB5E-AAAF7FEF45C1	-1	Farenheit	No	No	No	No	NA	NA	NA	2020-03-05	53033
8871BECF-DF3D-47EF-A7F1-B8A6BF00AF7A	99.3	Farenheit	No	No	No	No	NA	NA	NA	2020-03-05	24510
C40CAE2F-9AC5-4509-BB5E-AAAF7FEF45C1	98.2	Farenheit	No	No	No	No	NA	NA	NA	2020-03-05	53033
E2F2097B-6EF1-43B4-879D-D1A7EC262FFE	97.4	Farenheit	No	No	No	No	NA	NA	NA	2020-03-05	22019
07631D46-64E1-4805-8D91-13530A0702E5	-1	Farenheit	No	No	No	No	NA	NA	NA	2020-03-05	51059
218A654B-B64C-49E9-AB04-90B582114680	97.9	Farenheit	No	No	No	No	NA	NA	NA	2020-03-05	53033
F34A46E5-1424-496C-8D5A-5D7F23F3F491	97.4	Farenheit	No	No	No	No	NA	NA	NA	2020-03-05	39085
602AE8E4-2400-4DAB-96A0-491EBCC3EE5A	97.2	Farenheit	No	No	No	No	NA	NA	NA	2020-03-05	24005
9A044DCA-9795-4568-BAEC-DCB3839E402B	97.8	Farenheit	No	No	No	No	NA	NA	NA	2020-03-05	42011
A37080B6-87D0-4D40-839F-4534BDE5270F	97.8	Farenheit	No	No	No	No	NA	NA	NA	2020-03-05	44007
71F91A8B-3472-4EA7-ACD2-9A5CD0FB0744	-1	Farenheit	No	No	No	No	NA	NA	NA	2020-03-05	17037
1F0E7499-AB79-4917-ADAC-A53734D8832E	99.8	Farenheit	No	No	No	No	NA	NA	NA	2020-03-05	48265
DBC0E0A7-9B58-4703-98DB-5B6AB585B1AC	98.6	Farenheit	No	No	No	No	NA	NA	NA	2020-03-05	53033
CC38C702-F3DC-41E3-80E2-BE1F097293B7	98.5	Farenheit	No	No	No	No	NA	NA	NA	2020-03-05	6059
A8AEE761-01A0-49F5-8523-1F0796027E8E	-1	Farenheit	No	No	No	No	NA	NA	NA	2020-03-05	24005
FCF53E79-791A-43C9-9F65-430125FAACEC	96.7	Farenheit	No	No	No	No	NA	NA	NA	2020-03-05	24005
8457D580-4FE6-4FA4-9522-BAEED89A1579	98.3	Farenheit	No	No	No	No	NA	NA	NA	2020-03-05	6037
971DB6BB-FD84-41AD-9C9F-F2CCC417FC26	98.6	Farenheit	No	No	No	No	NA	NA	NA	2020-03-05	10003
D6B623AE-98A0-4A40-9800-5887E56E0225	-1	Farenheit	No	No	No	No	NA	NA	NA	2020-03-05	24005
7DFE0A4F-0729-45A7-A857-BD23579303EA	96.3	Farenheit	No	No	No	No	NA	NA	NA	2020-03-05	24510
A7067E3A-6B5F-4C68-A89E-189A742D9295	97.7	Farenheit	No	No	No	No	NA	NA	NA	2020-03-05	53033
887414EE-FF6B-4D06-9E87-549CD4FB70E8	98.2	Farenheit	No	No	No	No	NA	NA	NA	2020-03-05	15001
1D446819-7C79-4278-A3C2-65B3D6CF8743	-1	Farenheit	No	No	No	No	NA	NA	NA	2020-03-05	8107
6129536F-0A0C-4133-ABDA-04A846E7815B	-1	Farenheit	No	No	No	No	NA	NA	NA	2020-03-05	24510
6129536F-0A0C-4133-ABDA-04A846E7815B	96.4	Farenheit	No	No	No	No	NA	NA	NA	2020-03-05	24510
3EA07805-D456-4B09-A620-8824E0CA35BB	97.8	Farenheit	No	No	No	No	NA	NA	NA	2020-03-05	24510
D3B46E9A-34A9-455B-A61D-F4EE031D2303	97.8	Farenheit	No	No	No	No	NA	NA	NA	2020-03-05	53033
D3B46E9A-34A9-455B-A61D-F4EE031D2303	97.8	Farenheit	No	No	No	No	NA	NA	NA	2020-03-05	53033
D9DEBBAC-F6B0-4156-A4AA-971966DD4A8E	97.2	Farenheit	No	No	No	No	NA	NA	NA	2020-03-05	24510
13335EF5-21F5-4477-BC77-850E6970A605	98.4	Farenheit	No	No	No	No	NA	NA	NA	2020-03-05	24005
B1BA83CB-F94D-4166-BEB9-E1A43BCB966C	98.5	Farenheit	No	No	No	No	NA	NA	NA	2020-03-05	18091
A303EACB-4B8F-489E-8910-8D8D386C164E	98.6	Farenheit	No	No	No	No	NA	NA	NA	2020-03-05	53033
0404FE55-90ED-479B-963F-1B647E79300E	-1	Farenheit	No	No	No	No	NA	NA	NA	2020-03-05	24510
6A9994DE-3D97-430B-ADAB-C81BDE16E4A5	98.2	Farenheit	No	No	No	No	NA	NA	NA	2020-03-05	24003
DBF0F00A-1BAE-40A2-935D-6255D99C7B06	96.1	Farenheit	No	No	No	No	NA	NA	NA	2020-03-05	24005
25D1554F-AC7E-484F-B513-D1FCC45E7CFE	-1	Farenheit	No	No	No	No	NA	NA	NA	2020-03-05	24005
C278CE4D-DA08-4E27-9A99-9B68CCDFC997	98.4	Farenheit	No	No	No	No	NA	NA	NA	2020-03-05	42091
A71A6716-B64B-4D15-9CB0-E4E712966DF3	98.6	Farenheit	No	No	No	No	NA	NA	NA	2020-03-05	17089
ACBDED5E-054B-43EF-ACEC-F4C53D31411F	99.3	Farenheit	No	No	No	No	NA	NA	NA	2020-03-05	24005
98DB718A-B439-4BF1-9AD2-14F99969CA0C	97.7	Farenheit	No	No	No	No	NA	NA	NA	2020-03-05	48201
8FAA1083-CD89-4004-889B-1D1E1CDA51B8	98.6	Farenheit	No	No	No	No	NA	NA	NA	2020-03-05	42041
F001609B-2F43-48D1-9763-ABAA6E77A21D	97.8	Farenheit	No	No	No	No	NA	NA	NA	2020-03-05	24005
19365449-B5AC-4023-9E05-6B4DA079FFC2	98.1	Farenheit	No	No	No	No	NA	NA	NA	2020-03-05	24003
7A609D38-6D8F-4CAC-8C71-2A05F8622BD6	97.2	Farenheit	No	No	No	No	NA	NA	NA	2020-03-05	24510
ACD25A00-0650-4B32-9F30-423D59830402	98.7	Farenheit	No	No	No	No	NA	NA	NA	2020-03-05	13121
A00BEAF9-5B68-4012-AD69-DE82226E10EC	97.1	Farenheit	No	No	No	No	NA	NA	NA	2020-03-05	36029
4C3A1712-C39C-4580-B3CE-2F359BF16D11	98.3	Farenheit	No	No	No	No	NA	NA	NA	2020-03-05	24031
27C2B63C-A643-46A6-86A3-0AD7C44EA8B6	98.3	Farenheit	No	No	No	No	NA	NA	NA	2020-03-05	24005
27C2B63C-A643-46A6-86A3-0AD7C44EA8B6	98.3	Farenheit	No	No	No	No	NA	NA	NA	2020-03-05	24005
73BB09FB-24D0-47ED-B5F2-4E9F7F8FA4B2	97.2	Farenheit	No	No	No	No	NA	NA	NA	2020-03-05	24510
30D03679-1F02-4C38-8C74-DE65809F0164	98	Farenheit	No	No	No	No	NA	NA	NA	2020-03-05	24025
98967D4A-7563-4253-824C-19E381A24E1C	97.1	Farenheit	No	No	No	No	NA	NA	NA	2020-03-05	5055
7444038D-B634-456E-BFBD-61B131F6B713	98	Farenheit	No	No	No	No	NA	NA	NA	2020-03-05	24510
9E95CAC7-5E8E-4355-BF44-C84A1E984FB0	96.3	Farenheit	No	No	No	No	NA	NA	NA	2020-03-05	24005
B66AE22B-4044-4C88-83CC-D48D5EB5FCA5	98	Farenheit	No	No	No	No	NA	NA	NA	2020-03-05	24005
C0B6C782-3280-4B3B-8C54-88491F7A81EC	97	Farenheit	No	No	No	No	NA	NA	NA	2020-03-05	39045
04F4B893-4B59-4371-8CCB-65723EC77014	98.7	Farenheit	No	No	No	No	NA	NA	NA	2020-03-05	42081
5A046648-A278-479A-B95D-6B9BA849DE6F	96.8	Farenheit	No	No	No	No	NA	NA	NA	2020-03-05	55123
FEBCCB39-3BF2-4218-92FC-23DECBE5B88B	98.4	Farenheit	No	No	No	No	NA	NA	NA	2020-03-05	8013
D0DC7937-6652-4832-9A2B-2FF3753122AB	98.4	Farenheit	No	No	No	No	NA	NA	NA	2020-03-05	24025
C7653050-E6B1-4F7B-8090-A547A5C13D9B	97.9	Farenheit	No	No	No	No	NA	NA	NA	2020-03-05	12009
1A6BFB60-0198-4850-ACAF-878EAEBB30ED	98.6	Farenheit	No	No	No	No	NA	NA	NA	2020-03-05	24005
0ADE6974-E300-4E3E-A304-DBF62DA45E44	-1	Farenheit	No	No	No	No	NA	NA	NA	2020-03-05	24510
2BB77C48-22D9-4EF5-9F97-2AEA6CD7464C	97.6	Farenheit	No	No	No	No	NA	NA	NA	2020-03-05	48245
8DA9E7E5-2947-423D-975A-FBCA9471052E	97.3	Farenheit	No	No	No	No	NA	NA	NA	2020-03-05	30057
273AE1E8-77EA-485F-BB93-203BD1CC415E	97	Farenheit	No	No	No	No	NA	NA	NA	2020-03-05	24005
2264FEFD-6250-430B-BAE0-E486EA1D1A0C	-1	Farenheit	No	No	No	No	NA	NA	NA	2020-03-05	39035
85256000-F79E-4A26-83B3-F05DA94F36FA	98.4	Farenheit	No	No	No	No	NA	NA	NA	2020-03-05	36119
2144EA55-94C9-4F04-A196-2A8E43BA517D	97.8	Farenheit	No	No	No	No	NA	NA	NA	2020-03-05	4003
3E7359CA-9F9D-4C0A-89C0-280FC9E4CC7D	96.8	Farenheit	No	No	No	No	NA	NA	NA	2020-03-05	24025
2144EA55-94C9-4F04-A196-2A8E43BA517D	97.8	Farenheit	No	No	No	No	NA	NA	NA	2020-03-05	4003
D625E71F-416F-44FA-8A6C-D1D3DE27ADEE	97.5	Farenheit	No	No	No	No	NA	NA	NA	2020-03-05	17031
F79A0383-908E-48B9-8B70-56325D2645AD	-1	Farenheit	No	No	No	No	NA	NA	NA	2020-03-05	24003
36EF166D-E9E2-4368-ABDA-F156F5688D54	98.4	Farenheit	No	No	No	No	NA	NA	NA	2020-03-05	24005
3799ADC6-F953-44E8-B66E-F882CE0D97B4	98.5	Farenheit	No	No	No	No	NA	NA	NA	2020-03-05	24005
81B8EF92-7FE7-4725-A19A-40B3E3F6CBAA	96.9	Farenheit	No	No	No	No	NA	NA	NA	2020-03-05	30031
F94A0F86-C45C-4EA0-A5F2-2373443ECADF	-1	Farenheit	No	No	No	No	NA	NA	NA	2020-03-05	24510
2DC0BA8E-0FE7-409B-A56F-DB5D2FD2F9AC	98.9	Farenheit	No	No	No	No	NA	NA	NA	2020-03-05	24005
AD93BC02-1EDD-4C50-8C0F-10CC830BE6ED	98.5	Farenheit	No	No	No	No	NA	NA	NA	2020-03-05	24510
0E0ADDA2-23A0-435C-9DF0-A2820A968D82	-1	Farenheit	No	No	No	No	NA	NA	NA	2020-03-05	24005
1F83F04E-E8A8-4BD5-9DDD-629FDA931B9C	97.6	Farenheit	No	No	No	No	NA	NA	NA	2020-03-05	48113
7A5BB70F-EA9C-4271-9F31-93B0C11E573E	98.7	Farenheit	No	No	No	No	NA	NA	NA	2020-03-05	48113
A98AD592-4C01-4DC0-AF14-8059FE6A9119	98	Farenheit	No	No	No	No	NA	NA	NA	2020-03-05	42003
BE64D42C-B525-4D0F-93C0-3E25D3E77C8C	-1	Farenheit	No	No	No	No	NA	NA	NA	2020-03-05	24510
BE64D42C-B525-4D0F-93C0-3E25D3E77C8C	-1	Farenheit	No	No	No	No	NA	NA	NA	2020-03-05	24510
7694F942-376E-49E0-99B4-0F24D8DC0ADF	-1	Farenheit	No	No	No	No	NA	NA	NA	2020-03-05	24510
D7E2DE9F-9CDB-49FF-A536-1D0DC05A1420	98.4	Farenheit	No	No	No	No	NA	NA	NA	2020-03-05	8013
A648E3BA-509F-4E83-BEDF-5A8DBE7CCE9E	98.2	Farenheit	No	No	No	No	NA	NA	NA	2020-03-05	17043
21DA592F-93BA-4170-97ED-E3FAEFD76964	-1	Farenheit	No	No	No	No	NA	NA	NA	2020-03-05	6085
804E63A8-F2C9-4DEE-9D52-1BE44D489FEA	103.4	Farenheit	Yes	Yes	Yes	Yes	NA	NA	NA	2020-04-05	24005
58D40C3B-C1BF-4E3B-AB36-27962D0533BA	101.3	Farenheit	Yes	Yes	Yes	Yes	NA	NA	NA	2020-04-05	18063
F74CDFD5-2E91-491D-A25F-CE61FBC710C4	-1	Farenheit	No	Yes	Yes	Yes	NA	NA	NA	2020-04-05	6085
DC496866-35DA-4AB7-A3D0-41058DF16571	-1	Farenheit	No	Yes	Yes	Yes	NA	NA	NA	2020-04-05	6073
38E6AFEF-34CD-42D2-AE28-5943DFA531B4	97.4	Farenheit	No	Yes	Yes	Yes	NA	NA	NA	2020-04-05	24003
E8C22E8F-1E3E-48EC-B759-D358DDEC82D3	98	Farenheit	No	Yes	Yes	Yes	NA	NA	NA	2020-04-05	24003
E8C22E8F-1E3E-48EC-B759-D358DDEC82D3	-1	Farenheit	No	Yes	Yes	Yes	NA	NA	NA	2020-04-05	24003
04086D25-CE9F-4CDF-B2AA-0DD782F077E4	98.3	Farenheit	No	Yes	Yes	Yes	NA	NA	NA	2020-04-05	11001
58D40C3B-C1BF-4E3B-AB36-27962D0533BA	-1	Farenheit	No	Yes	Yes	Yes	NA	NA	NA	2020-04-05	18063
F0B0397F-3537-4A50-9C99-C693BDC964B2	-1	Farenheit	No	Yes	Yes	Yes	NA	NA	NA	2020-04-05	24510
8F5DDE34-383D-4294-B1F0-C5C63EAF2197	-1	Farenheit	No	No	Yes	Yes	NA	NA	NA	2020-04-05	36061
38E6AFEF-34CD-42D2-AE28-5943DFA531B4	97.4	Farenheit	No	No	Yes	Yes	NA	NA	NA	2020-04-05	24003
E95B8786-D3B5-45B5-9D8C-9502E090CA74	98	Farenheit	No	No	Yes	Yes	NA	NA	NA	2020-04-05	11001
EDB54468-4D87-4202-BFFB-B44B881C2FD7	-1	Farenheit	No	Yes	No	Yes	NA	NA	NA	2020-04-05	24005
A1C5B054-747C-4010-86D8-06CDF0B67D68	-1	Farenheit	No	No	No	Yes	NA	NA	NA	2020-04-05	51059
B721A760-8B13-4A2A-B7D5-DA90A8817E4A	98.6	Farenheit	No	No	No	Yes	NA	NA	NA	2020-04-05	24510
5677C6F0-3305-490A-A10F-23C695EE9053	-1	Farenheit	No	No	No	Yes	NA	NA	NA	2020-04-05	24510
EBF787B8-570B-4A7D-BEC4-465CA7EBADC9	99.8	Farenheit	No	No	No	Yes	NA	NA	NA	2020-04-05	6097
58D40C3B-C1BF-4E3B-AB36-27962D0533BA	-1	Farenheit	No	No	No	Yes	NA	NA	NA	2020-04-05	18063
58D40C3B-C1BF-4E3B-AB36-27962D0533BA	102	Farenheit	Yes	Yes	Yes	No	NA	NA	NA	2020-04-05	18063
58D40C3B-C1BF-4E3B-AB36-27962D0533BA	103.9	Farenheit	Yes	Yes	Yes	No	NA	NA	NA	2020-04-05	18063
7EFC4416-2BC8-4DEA-B185-1F0937100C15	99	Farenheit	No	Yes	Yes	No	NA	NA	NA	2020-04-05	39151
070677E4-AD74-402E-B38E-CC9C70A7D050	97.3	Farenheit	No	Yes	Yes	No	NA	NA	NA	2020-04-05	24021
58D40C3B-C1BF-4E3B-AB36-27962D0533BA	-1	Farenheit	No	Yes	Yes	No	NA	NA	NA	2020-04-05	18063
070677E4-AD74-402E-B38E-CC9C70A7D050	97.5	Farenheit	No	Yes	Yes	No	NA	NA	NA	2020-04-05	24021
99349688-7F94-4D8C-BF68-7A45167F114D	97.2	Farenheit	No	No	Yes	No	NA	NA	NA	2020-04-05	24510
25636357-2141-4949-9EED-B66E1B0E40DC	98.9	Farenheit	No	No	Yes	No	NA	NA	NA	2020-04-05	39153
42F8E30D-9C0C-4F11-B4CB-2C844C67792A	96.9	Farenheit	No	No	Yes	No	NA	NA	NA	2020-04-05	24025
54D3B030-5DFA-48BB-A594-C0078EF1A216	97.8	Farenheit	No	No	Yes	No	NA	NA	NA	2020-04-05	17031
EBF787B8-570B-4A7D-BEC4-465CA7EBADC9	98.6	Farenheit	No	No	Yes	No	NA	NA	NA	2020-04-05	6041
EBF787B8-570B-4A7D-BEC4-465CA7EBADC9	98.6	Farenheit	No	No	Yes	No	NA	NA	NA	2020-04-05	6097
2BDAC882-83DD-473A-A369-41607E7D6914	98.3	Farenheit	No	No	Yes	No	NA	NA	NA	2020-04-05	4013
EDF29CEF-6C77-495B-A6C7-674C3AD7AFB5	-1	Farenheit	No	No	Yes	No	NA	NA	NA	2020-04-05	6037
F1E07F2A-27BD-48C1-A3CC-267020168B81	98.8	Farenheit	No	No	Yes	No	NA	NA	NA	2020-04-05	24025
58D40C3B-C1BF-4E3B-AB36-27962D0533BA	-1	Farenheit	No	No	Yes	No	NA	NA	NA	2020-04-05	18063
1C6E223B-2013-4EF9-9288-82FF4DAB4923	97	Farenheit	No	No	Yes	No	NA	NA	NA	2020-04-05	24003
58D40C3B-C1BF-4E3B-AB36-27962D0533BA	-1	Farenheit	No	No	Yes	No	NA	NA	NA	2020-04-05	18063
6B8111FC-F448-4011-BC04-D7C18D1B2B9E	98	Farenheit	No	No	Yes	No	NA	NA	NA	2020-04-05	29510
804E63A8-F2C9-4DEE-9D52-1BE44D489FEA	100.2	Farenheit	Yes	Yes	No	No	NA	NA	NA	2020-04-05	24005
0F22AEB5-E5E6-43C4-9CC8-7E94CD1EB2C4	-1	Farenheit	No	Yes	No	No	NA	NA	NA	2020-04-05	36061
552753E8-DA7D-459F-94EF-07EE39BE257A	98.6	Farenheit	No	Yes	No	No	NA	NA	NA	2020-04-05	10005
40775DB2-C810-47A6-B5A1-E3BA288B4B3F	98.3	Farenheit	No	Yes	No	No	NA	NA	NA	2020-04-05	17031
2A2A59CA-C8E9-4891-A4F9-1D05738A5D18	98.4	Farenheit	No	Yes	No	No	NA	NA	NA	2020-04-05	24510
B7796045-6EF2-443F-9E23-4D79C0A9CCE4	98.8	Farenheit	No	Yes	No	No	NA	NA	NA	2020-04-05	11001
08E72D51-BACC-4C89-BEA9-9A73F31AA8A7	97	Farenheit	No	Yes	No	No	NA	NA	NA	2020-04-05	24510
D08D5980-BCFD-4C41-B5F8-E4B984E4B7E0	97.3	Farenheit	No	Yes	No	No	NA	NA	NA	2020-04-05	24510
FBFDA5DF-4673-4A3E-9935-77D62DC9B83E	96.9	Farenheit	No	Yes	No	No	NA	NA	NA	2020-04-05	18095
99F7FD0E-7EC0-4206-9258-1A28698BABE4	98.6	Farenheit	No	Yes	No	No	NA	NA	NA	2020-04-05	12009
68D74DF7-F6BC-429A-8EEC-5AA4A75A5A99	-1	Farenheit	No	Yes	No	No	NA	NA	NA	2020-04-05	12009
68D74DF7-F6BC-429A-8EEC-5AA4A75A5A99	96.2	Farenheit	No	Yes	No	No	NA	NA	NA	2020-04-05	12009
CECF8FCE-51AC-4D2F-AB0F-17F39BE9245E	98.4	Farenheit	No	Yes	No	No	NA	NA	NA	2020-04-05	24025
951B0E17-96E9-4448-A2FB-CDCECF4675A1	97.3	Farenheit	No	Yes	No	No	NA	NA	NA	2020-04-05	24005
7029943D-1D0E-49E0-B62E-46C4425BD184	97.8	Farenheit	No	Yes	No	No	NA	NA	NA	2020-04-05	8041
520D43D2-D8CB-49DD-917F-1F74B96AE9A1	-1	Farenheit	No	Yes	No	No	NA	NA	NA	2020-04-05	24025
914B34EF-B4EF-43C5-8157-ECAB3BD58F31	98.6	Farenheit	No	Yes	No	No	NA	NA	NA	2020-04-05	24003
6D65B3E7-04BC-4ADF-BFB4-3F574A28B5BC	97.9	Farenheit	No	Yes	No	No	NA	NA	NA	2020-04-05	24013
01249D43-A436-4901-BCC9-06F055DE37C6	-1	Farenheit	No	Yes	No	No	NA	NA	NA	2020-04-05	24005
20DA47EC-5871-4646-AC7A-AA7494A33DF2	98	Farenheit	No	Yes	No	No	NA	NA	NA	2020-04-05	24510
DC8F426F-1B83-4D68-987B-429FE83966F2	97.9	Farenheit	No	Yes	No	No	NA	NA	NA	2020-04-05	24005
0FC6AD3B-2990-4617-8B75-519ECB00E904	98.8	Farenheit	No	Yes	No	No	NA	NA	NA	2020-04-05	24033
22360240-838F-40E6-B313-ECE0F3E0C223	96	Farenheit	No	Yes	No	No	NA	NA	NA	2020-04-05	39153
22360240-838F-40E6-B313-ECE0F3E0C223	96	Farenheit	No	Yes	No	No	NA	NA	NA	2020-04-05	39153
0F22AEB5-E5E6-43C4-9CC8-7E94CD1EB2C4	98.3	Farenheit	No	Yes	No	No	NA	NA	NA	2020-04-05	36061
D9CBBBB1-2E34-4AA3-912D-F1913552F0CC	-1	Farenheit	No	Yes	No	No	NA	NA	NA	2020-04-05	18157
FBFDA5DF-4673-4A3E-9935-77D62DC9B83E	98.2	Farenheit	No	Yes	No	No	NA	NA	NA	2020-04-05	18095
B7796045-6EF2-443F-9E23-4D79C0A9CCE4	99	Farenheit	No	Yes	No	No	NA	NA	NA	2020-04-05	11001
4593881B-5CA1-4C46-9447-4C4AB7D34D2D	97.6	Farenheit	No	Yes	No	No	NA	NA	NA	2020-04-05	6085
B0861D50-9518-48B1-9280-8C76C84DCEE2	96	Farenheit	No	Yes	No	No	NA	NA	NA	2020-04-05	24510
B8DE068D-736F-434C-B6AD-EA5A47CF87E5	98.1	Farenheit	No	Yes	No	No	NA	NA	NA	2020-04-05	24025
1E014A35-14F9-4D29-A0E4-1C1DBD79E407	98.5	Farenheit	No	Yes	No	No	NA	NA	NA	2020-04-05	51013
58D40C3B-C1BF-4E3B-AB36-27962D0533BA	-1	Farenheit	No	Yes	No	No	NA	NA	NA	2020-04-05	18063
9C029E36-1213-4DE3-AD7B-B1B9DDA52203	97.7	Farenheit	No	Yes	No	No	NA	NA	NA	2020-04-05	54061
6A74E854-A52C-4B85-8EB7-B21D0C98B902	96.5	Farenheit	No	Yes	No	No	NA	NA	NA	2020-04-05	37189
AE48B89B-1792-453E-8E7A-9AE9C3A9A795	100.5	Farenheit	Yes	No	No	No	NA	NA	NA	2020-04-05	42133
855D897C-2022-4471-B5FB-0A8B0B3AF546	101.9	Farenheit	Yes	No	No	No	NA	NA	NA	2020-04-05	12095
B473EEC1-E822-425E-9110-FF559E84038C	100	Farenheit	Yes	No	No	No	NA	NA	NA	2020-04-05	13121
7694F942-376E-49E0-99B4-0F24D8DC0ADF	-1	Farenheit	No	No	No	No	NA	NA	NA	2020-04-05	24510
C816772B-36BC-47AB-A52E-40A2810D4A9D	97.16	Farenheit	No	No	No	No	NA	NA	NA	2020-04-05	24510
187D7C37-E4E6-42C1-A9DE-9AEC7E7D58AA	98.24	Farenheit	No	No	No	No	NA	NA	NA	2020-04-05	6001
187D7C37-E4E6-42C1-A9DE-9AEC7E7D58AA	98.24	Farenheit	No	No	No	No	NA	NA	NA	2020-04-05	6001
8B9D9A39-8CFF-4627-80F0-1BA579495022	97.7	Farenheit	No	No	No	No	NA	NA	NA	2020-04-05	24033
FF786C6D-6757-4979-88CF-BE0228CA35EA	96.98	Farenheit	No	No	No	No	NA	NA	NA	2020-04-05	39103
FF786C6D-6757-4979-88CF-BE0228CA35EA	96.98	Farenheit	No	No	No	No	NA	NA	NA	2020-04-05	39103
FF786C6D-6757-4979-88CF-BE0228CA35EA	96.98	Farenheit	No	No	No	No	NA	NA	NA	2020-04-05	39103
455B0B63-DECA-47CE-B232-41B6CB87FC3E	96.8	Farenheit	No	No	No	No	NA	NA	NA	2020-04-05	24510
59BFB25D-F2E9-4B29-A724-BBD97BC89CAA	96.8	Farenheit	No	No	No	No	NA	NA	NA	2020-04-05	50023
59BFB25D-F2E9-4B29-A724-BBD97BC89CAA	96.8	Farenheit	No	No	No	No	NA	NA	NA	2020-04-05	50023
85E34B65-57E9-44D4-B6F3-CA2D5DE7AB0C	-1	Farenheit	No	No	No	No	NA	NA	NA	2020-04-05	24510
86BE5B0D-9DF2-4170-96F0-9A5A88549362	98.6	Farenheit	No	No	No	No	NA	NA	NA	2020-04-05	17031
6A8EC155-E27E-44A2-BF77-E5F97152AF10	97.34	Farenheit	No	No	No	No	NA	NA	NA	2020-04-05	24003
95B8105E-8BB7-41FD-A281-999F076EFFF2	-1	Farenheit	No	No	No	No	NA	NA	NA	2020-04-05	24510
0929B575-528E-4215-8E95-CA7671694C40	97.16	Farenheit	No	No	No	No	NA	NA	NA	2020-04-05	18157
F019A52B-CE20-41FC-AF7D-9520F8D6F5B7	97.16	Farenheit	No	No	No	No	NA	NA	NA	2020-04-05	6073
50B85D7A-E9A0-4335-AA7E-B13BE6606A84	97.7	Farenheit	No	No	No	No	NA	NA	NA	2020-04-05	24510
DF1E5C34-17F1-4B16-B648-652813E5E261	98.6	Farenheit	No	No	No	No	NA	NA	NA	2020-04-05	24510
CA0AB7F3-0FF9-49B0-AC35-5A461EFE0969	97.52	Farenheit	No	No	No	No	NA	NA	NA	2020-04-05	18157
5F62F8AB-9A6F-4DFC-9848-446B4BCA0AFE	96.44	Farenheit	No	No	No	No	NA	NA	NA	2020-04-05	24005
477016E3-7614-4BCD-B95C-4E21C62B11EC	96.8	Farenheit	No	No	No	No	NA	NA	NA	2020-04-05	18157
FF786C6D-6757-4979-88CF-BE0228CA35EA	96.8	Farenheit	No	No	No	No	NA	NA	NA	2020-04-05	39103
447CCB0B-3EBA-442A-B350-19479A1134BE	98.06	Farenheit	No	No	No	No	NA	NA	NA	2020-04-05	6001
0DF3F630-1D93-4CA8-99B6-5CBB443FA1E1	98.96	Farenheit	No	No	No	No	NA	NA	NA	2020-04-05	18157
8DF1436E-6DF1-473D-BA00-9379DB41A50B	97.16	Farenheit	No	No	No	No	NA	NA	NA	2020-04-05	17031
2E0E7F10-326A-474F-8B07-A639CCD22E5E	98.06	Farenheit	No	No	No	No	NA	NA	NA	2020-04-05	39061
003ACF8F-2AE7-47C5-A7D8-BFEEAF6A7B7A	97.34	Farenheit	No	No	No	No	NA	NA	NA	2020-04-05	6001
187D7C37-E4E6-42C1-A9DE-9AEC7E7D58AA	98.24	Farenheit	No	No	No	No	NA	NA	NA	2020-04-05	6001
58D40C3B-C1BF-4E3B-AB36-27962D0533BA	95	Farenheit	No	No	No	No	NA	NA	NA	2020-04-05	18063
58D40C3B-C1BF-4E3B-AB36-27962D0533BA	95	Farenheit	No	No	No	No	NA	NA	NA	2020-04-05	18063
4A781FC8-9E49-478A-9FF6-143CACD4BE8F	96.98	Farenheit	No	No	No	No	NA	NA	NA	2020-04-05	18157
8F9AD879-8E6C-4816-8BEC-F2935332D15C	98.6	Farenheit	No	No	No	No	NA	NA	NA	2020-04-05	24025
50B85D7A-E9A0-4335-AA7E-B13BE6606A84	97.7	Farenheit	No	No	No	No	NA	NA	NA	2020-04-05	24510
50B85D7A-E9A0-4335-AA7E-B13BE6606A84	97.7	Farenheit	No	No	No	No	NA	NA	NA	2020-04-05	24005
0254FEFB-603E-479B-BE7F-9325B4132C87	98.4	Farenheit	No	No	No	No	NA	NA	NA	2020-04-05	36067
575A5BBA-2375-4896-8607-5635C0D6AB4B	98.8	Farenheit	No	No	No	No	NA	NA	NA	2020-04-05	24013
8F5DDE34-383D-4294-B1F0-C5C63EAF2197	-1	Farenheit	No	No	No	No	NA	NA	NA	2020-04-05	36061
377BF722-CF30-49D5-BDCB-9C0A501D101E	97.4	Farenheit	No	No	No	No	NA	NA	NA	2020-04-05	48161
E228747D-59B6-4B1A-B9AF-B4B115EE3E91	98.6	Farenheit	No	No	No	No	NA	NA	NA	2020-04-05	24510
1F537B89-B5DB-4C99-9D11-8882964B0E1F	-1	Farenheit	No	No	No	No	NA	NA	NA	2020-04-05	24027
59EA1346-7BD6-4D8C-9CA7-EE41E0F25611	98.1	Farenheit	No	No	No	No	NA	NA	NA	2020-04-05	9003
5E92380B-D30F-4697-B4A1-EA95D313A193	96.8	Farenheit	No	No	No	No	NA	NA	NA	2020-04-05	39085
AAB4362D-7657-4A16-99D8-81DE8434AEED	98.6	Farenheit	No	No	No	No	NA	NA	NA	2020-04-05	24510
CD3CB3AE-52BF-46FA-87B1-770CC82C4FB7	98.7	Farenheit	No	No	No	No	NA	NA	NA	2020-04-05	11001
72FA97A2-68E4-43A6-A93D-AB4FEE09AA99	98	Farenheit	No	No	No	No	NA	NA	NA	2020-04-05	24005
313B79A1-A42E-4985-9AAA-B34D33361AC5	98	Farenheit	No	No	No	No	NA	NA	NA	2020-04-05	42045
AE48B89B-1792-453E-8E7A-9AE9C3A9A795	99.1	Farenheit	No	No	No	No	NA	NA	NA	2020-04-05	42133
545F4080-7602-4894-BECD-10B870C6630A	97	Farenheit	No	No	No	No	NA	NA	NA	2020-04-05	24005
4283D6FE-BBB3-4C68-B9E2-78C246F9D1FC	98.6	Farenheit	No	No	No	No	NA	NA	NA	2020-04-05	24027
4283D6FE-BBB3-4C68-B9E2-78C246F9D1FC	98.6	Farenheit	No	No	No	No	NA	NA	NA	2020-04-05	24013
4283D6FE-BBB3-4C68-B9E2-78C246F9D1FC	98.6	Farenheit	No	No	No	No	NA	NA	NA	2020-04-05	24031
4283D6FE-BBB3-4C68-B9E2-78C246F9D1FC	98.6	Farenheit	No	No	No	No	NA	NA	NA	2020-04-05	24021
0E38BDDD-5367-4880-BEA2-B924D783102F	98	Farenheit	No	No	No	No	NA	NA	NA	2020-04-05	34015
B5B6FCED-2B09-4741-ACC2-1B936056068E	98.7	Farenheit	No	No	No	No	NA	NA	NA	2020-04-05	24013
F001609B-2F43-48D1-9763-ABAA6E77A21D	97.9	Farenheit	No	No	No	No	NA	NA	NA	2020-04-05	24005
92380CAC-5454-453B-87FA-7FEA3EA95B92	98.4	Farenheit	No	No	No	No	NA	NA	NA	2020-04-05	48113
07631D46-64E1-4805-8D91-13530A0702E5	-1	Farenheit	No	No	No	No	NA	NA	NA	2020-04-05	51059
B5D55C68-7617-4997-99BC-3E0863991A52	-1	Farenheit	No	No	No	No	NA	NA	NA	2020-04-05	6085
18F2E23D-BEEA-4FB4-B2C6-B4D057682A73	98	Farenheit	No	No	No	No	NA	NA	NA	2020-04-05	48113
B1ABA928-A154-473F-B5CC-436949E431F4	98.1	Farenheit	No	No	No	No	NA	NA	NA	2020-04-05	42017
1DE50483-A106-4DEA-B28D-6C6FEE3BD6C1	98.6	Farenheit	No	No	No	No	NA	NA	NA	2020-04-05	51073
757BB7D0-867B-4C51-9C03-5C2E132CD1D3	97.2	Farenheit	No	No	No	No	NA	NA	NA	2020-04-05	6001
3C143FD1-6527-42EA-B3DE-699325EF20DC	98.6	Farenheit	No	No	No	No	NA	NA	NA	2020-04-05	36055
52B29A7D-4462-40EA-8540-A4E0639E64D8	96.9	Farenheit	No	No	No	No	NA	NA	NA	2020-04-05	17077
4BDD6388-C9B7-445D-B28F-38ED46B15496	-1	Farenheit	No	No	No	No	NA	NA	NA	2020-04-05	24013
5A093C39-93C9-4E91-9D01-72E7FBC6E78C	-1	Farenheit	No	No	No	No	NA	NA	NA	2020-04-05	24005
094D6A78-52B1-40A4-90AD-A115EE53905F	97.6	Farenheit	No	No	No	No	NA	NA	NA	2020-04-05	24510
5A093C39-93C9-4E91-9D01-72E7FBC6E78C	97.6	Farenheit	No	No	No	No	NA	NA	NA	2020-04-05	24005
4683EAFD-05A1-463F-B00B-71C061B7620E	97.3	Farenheit	No	No	No	No	NA	NA	NA	2020-04-05	24510
4683EAFD-05A1-463F-B00B-71C061B7620E	97.3	Farenheit	No	No	No	No	NA	NA	NA	2020-04-05	24005
6A33266E-BE06-4F05-BCC2-7AB7853CA5EB	99	Farenheit	No	No	No	No	NA	NA	NA	2020-04-05	24027
494259B8-543C-4F1A-B138-D2D7998F2A67	96	Farenheit	No	No	No	No	NA	NA	NA	2020-04-05	36029
E1E23107-162B-44B6-BBE1-301BD27ADE1F	96.4	Farenheit	No	No	No	No	NA	NA	NA	2020-04-05	47065
D587C66F-601D-49DD-825E-C8871AB08318	96	Farenheit	No	No	No	No	NA	NA	NA	2020-04-05	24005
F5DC6074-EF24-4BA0-9C84-49F1B3BF8E5D	-1	Farenheit	No	No	No	No	NA	NA	NA	2020-04-05	24015
FD49C8B1-4D5A-47FA-A502-47D0404D7BAD	98.1	Farenheit	No	No	No	No	NA	NA	NA	2020-04-05	26125
FD49C8B1-4D5A-47FA-A502-47D0404D7BAD	98.1	Farenheit	No	No	No	No	NA	NA	NA	2020-04-05	26125
0AEF6A69-036A-4715-B963-9003CA5C27DF	98.6	Farenheit	No	No	No	No	NA	NA	NA	2020-04-05	26125
8F83CFD3-45EC-4762-B671-ECBFC2B82A5D	97.6	Farenheit	No	No	No	No	NA	NA	NA	2020-04-05	24005
F8AEC91C-2672-49F7-B8E9-8A83A11263DA	96.1	Farenheit	No	No	No	No	NA	NA	NA	2020-04-05	24510
C3C18D26-6381-4A05-83B8-E5220D469AFE	-1	Farenheit	No	No	No	No	NA	NA	NA	2020-04-05	24510
C3C18D26-6381-4A05-83B8-E5220D469AFE	98.8	Farenheit	No	No	No	No	NA	NA	NA	2020-04-05	24510
EABC83BD-1E88-4E44-8EF9-8B01671059B7	98.5	Farenheit	No	No	No	No	NA	NA	NA	2020-04-05	24035
4D04A13F-2F03-4770-9ADC-F762D727B99E	98.6	Farenheit	No	No	No	No	NA	NA	NA	2020-04-05	48265
73BB09FB-24D0-47ED-B5F2-4E9F7F8FA4B2	97	Farenheit	No	No	No	No	NA	NA	NA	2020-04-05	24510
26DF06A7-25DD-42B2-8450-757394F62E5E	96	Farenheit	No	No	No	No	NA	NA	NA	2020-04-05	24510
68BA4FDC-F1DC-4C04-9EE8-E5B2860CFDB3	97.4	Farenheit	No	No	No	No	NA	NA	NA	2020-04-05	24005
26DF06A7-25DD-42B2-8450-757394F62E5E	-1	Farenheit	No	No	No	No	NA	NA	NA	2020-04-05	24510
3C97FE89-F8F6-4212-992B-87B6E3D4FAE8	-1	Farenheit	No	No	No	No	NA	NA	NA	2020-04-05	24027
1E890B01-1309-422C-BBE8-4665EE775951	99	Farenheit	No	No	No	No	NA	NA	NA	2020-04-05	26125
3C97FE89-F8F6-4212-992B-87B6E3D4FAE8	-1	Farenheit	No	No	No	No	NA	NA	NA	2020-04-05	24027
FEE424E6-5F89-4E12-B87F-8A2345CC6E97	97.8	Farenheit	No	No	No	No	NA	NA	NA	2020-04-05	24510
C413C013-8F0A-4421-B715-975FE63614D0	98.3	Farenheit	No	No	No	No	NA	NA	NA	2020-04-05	17043
1E1FCA5F-07F9-44FF-95DD-C7D9ACB40E0C	-1	Farenheit	No	No	No	No	NA	NA	NA	2020-04-05	24031
35AE8DBF-444A-45BF-96FA-9C2C0F70C27B	98.4	Farenheit	No	No	No	No	NA	NA	NA	2020-04-05	24005
AAE1E7BE-60FA-440A-886F-F10FC9029D4C	98.3	Farenheit	No	No	No	No	NA	NA	NA	2020-04-05	6111
2A2A59CA-C8E9-4891-A4F9-1D05738A5D18	-1	Farenheit	No	No	No	No	NA	NA	NA	2020-04-05	24510
9DCE812B-F799-4033-ABBD-8E6A41CF3C13	-1	Farenheit	No	No	No	No	NA	NA	NA	2020-04-05	24510
63F1E721-9ED6-4DDA-A84F-14D42C530259	97.7	Farenheit	No	No	No	No	NA	NA	NA	2020-04-05	53033
7FE5458D-C0BD-48F0-ACAE-D6EC713D955B	-1	Farenheit	No	No	No	No	NA	NA	NA	2020-04-05	24510
1227BC96-017F-4B45-B094-907D9D7ED597	97.4	Farenheit	No	No	No	No	NA	NA	NA	2020-04-05	24510
A9776B01-4EAD-4E78-A84D-862A02168FA0	98.4	Farenheit	No	No	No	No	NA	NA	NA	2020-04-05	24005
BE6001AC-DB3F-4229-8517-659929120524	97	Farenheit	No	No	No	No	NA	NA	NA	2020-04-05	8035
DAE0657B-9D4A-4055-B50A-AB1802D4CE3D	97.4	Farenheit	No	No	No	No	NA	NA	NA	2020-04-05	25017
06C87B6D-4693-4731-8E52-E170A6F4E3FD	98.1	Farenheit	No	No	No	No	NA	NA	NA	2020-04-05	25017
FAF40EC0-40FF-4FFD-9DF9-0C0ADFB28DA2	98.6	Farenheit	No	No	No	No	NA	NA	NA	2020-04-05	22055
50FAECA9-29BA-4066-86E2-AE563D3540D4	97	Farenheit	No	No	No	No	NA	NA	NA	2020-04-05	24005
50FAECA9-29BA-4066-86E2-AE563D3540D4	97	Farenheit	No	No	No	No	NA	NA	NA	2020-04-05	24510
6F808C29-8143-44B6-A68E-D1D26255FB27	97.7	Farenheit	No	No	No	No	NA	NA	NA	2020-04-05	24510
51A9B7F7-DD9A-44B1-8D5B-9CBE75A0EFDD	98.6	Farenheit	No	No	No	No	NA	NA	NA	2020-04-05	24005
19D9958B-7CD0-408D-A5D5-BFECF69EFFD6	96.4	Farenheit	No	No	No	No	NA	NA	NA	2020-04-05	24027
3EE92495-4A72-4526-B61B-7EFB1AF57A3D	98.1	Farenheit	No	No	No	No	NA	NA	NA	2020-04-05	19103
5CCCEB72-9FF3-404D-9088-1E61260D04F3	-1	Farenheit	No	No	No	No	NA	NA	NA	2020-04-05	6113
89529227-B2FC-4702-886C-149A276D47C6	98.6	Farenheit	No	No	No	No	NA	NA	NA	2020-04-05	48201
725F062B-AE2C-482C-8B46-A9DE9F6C896E	97.8	Farenheit	No	No	No	No	NA	NA	NA	2020-04-05	37001
F6FD469D-7ECA-4C51-9CB9-7D62469B60A0	96.5	Farenheit	No	No	No	No	NA	NA	NA	2020-04-05	24027
EFA37FF0-855B-4912-80C7-097D2470EBBC	97.2	Farenheit	No	No	No	No	NA	NA	NA	2020-04-05	51059
F67A0EDF-4566-45BF-9EBF-BBF1BD35B794	97.2	Farenheit	No	No	No	No	NA	NA	NA	2020-04-05	13089
F67A0EDF-4566-45BF-9EBF-BBF1BD35B794	97.2	Farenheit	No	No	No	No	NA	NA	NA	2020-04-05	13121
50467300-B918-46C6-AD2F-27BB72ACFDC2	98.6	Farenheit	No	No	No	No	NA	NA	NA	2020-04-05	1125
B5B6FCED-2B09-4741-ACC2-1B936056068E	-1	Farenheit	No	No	No	No	NA	NA	NA	2020-04-05	24013
455B0B63-DECA-47CE-B232-41B6CB87FC3E	-1	Farenheit	No	No	No	No	NA	NA	NA	2020-04-05	24510
2F78178E-D952-483B-875E-DF1741CA1F61	98.3	Farenheit	No	No	No	No	NA	NA	NA	2020-04-05	6059
022CC769-BF1C-4A98-86E9-7AF5C2D5099B	-1	Farenheit	No	No	No	No	NA	NA	NA	2020-04-05	17037
CE230036-9D3F-4D94-8F26-96F2BEB3EF5C	98.1	Farenheit	No	No	No	No	NA	NA	NA	2020-04-05	24027
29B28066-80BB-4C9D-B30C-5D3469EAD85F	96.6	Farenheit	No	No	No	No	NA	NA	NA	2020-04-05	26125
D2EC5B28-10B2-44D4-9255-5450BCD30E5B	98.6	Farenheit	No	No	No	No	NA	NA	NA	2020-04-05	27137
9EE239BC-8E1E-4E57-B5DD-E794B7742062	98.6	Farenheit	No	No	No	No	NA	NA	NA	2020-04-05	13051
EBBE3545-B2BE-4173-B53C-440FCDAE60F7	97.5	Farenheit	No	No	No	No	NA	NA	NA	2020-04-05	39085
70B8A1D8-CB12-4799-BC0E-5A3C755FAF5F	98	Farenheit	No	No	No	No	NA	NA	NA	2020-04-05	36051
C18BC81B-B974-4F6A-9D4E-98E07B5FE213	98.5	Farenheit	No	No	No	No	NA	NA	NA	2020-04-05	48085
C18BC81B-B974-4F6A-9D4E-98E07B5FE213	-1	Farenheit	No	No	No	No	NA	NA	NA	2020-04-05	48085
A3F70FED-8E7E-4A31-9356-3A39D34C7265	96.8	Farenheit	No	No	No	No	NA	NA	NA	2020-04-05	24510
C65C1732-F62D-4AAE-A2FF-127E56DF31D1	98.1	Farenheit	No	No	No	No	NA	NA	NA	2020-04-05	41051
87B1AE90-2354-43EF-B2AE-A903A862344A	98	Farenheit	No	No	No	No	NA	NA	NA	2020-04-05	37063
D08D5980-BCFD-4C41-B5F8-E4B984E4B7E0	-1	Farenheit	No	No	No	No	NA	NA	NA	2020-04-05	24510
D417CD99-C37A-4E96-9D86-B38C3287BD9B	98.3	Farenheit	No	No	No	No	NA	NA	NA	2020-04-05	6001
F3201AAF-46A0-49AA-A3B9-13782CE33E6F	96	Farenheit	No	No	No	No	NA	NA	NA	2020-04-05	41015
CA86986D-490C-4413-AA42-76D5989B0440	97.9	Farenheit	No	No	No	No	NA	NA	NA	2020-04-05	48035
84AB4A69-61DB-45DB-9B19-321C8AACBA26	-1	Farenheit	No	No	No	No	NA	NA	NA	2020-04-05	42071
E240E929-083C-45C0-A37F-CEABBECBA6DF	96.2	Farenheit	No	No	No	No	NA	NA	NA	2020-04-05	18119
E240E929-083C-45C0-A37F-CEABBECBA6DF	96.2	Farenheit	No	No	No	No	NA	NA	NA	2020-04-05	18105
E240E929-083C-45C0-A37F-CEABBECBA6DF	-1	Farenheit	No	No	No	No	NA	NA	NA	2020-04-05	18119
E240E929-083C-45C0-A37F-CEABBECBA6DF	-1	Farenheit	No	No	No	No	NA	NA	NA	2020-04-05	18105
D7D26753-0B92-45D7-9150-2F17DFCB7234	97.8	Farenheit	No	No	No	No	NA	NA	NA	2020-04-05	51630
AD93BC02-1EDD-4C50-8C0F-10CC830BE6ED	98.5	Farenheit	No	No	No	No	NA	NA	NA	2020-04-05	24510
66B75E2F-9E86-4EA9-99FA-BF237ACA7ABC	-1	Farenheit	No	No	No	No	NA	NA	NA	2020-04-05	48157
43FE1BF7-938D-4995-AAF8-16D75ED16B9F	-1	Farenheit	No	No	No	No	NA	NA	NA	2020-04-05	24005
0C290D0D-24FA-4033-B2E9-29F6519BC5A0	97.7	Farenheit	No	No	No	No	NA	NA	NA	2020-04-05	24510
D4815317-8A4E-40CC-B3D2-C8EA60BCE4A5	97	Farenheit	No	No	No	No	NA	NA	NA	2020-04-05	24005
3799ADC6-F953-44E8-B66E-F882CE0D97B4	97.8	Farenheit	No	No	No	No	NA	NA	NA	2020-04-05	24005
4995C5FC-2C01-4606-A123-87C93463D5B6	97.5	Farenheit	No	No	No	No	NA	NA	NA	2020-04-05	24005
CAC2B214-212B-4E54-A5EB-FECE1A73F6E9	97.8	Farenheit	No	No	No	No	NA	NA	NA	2020-04-05	24005
90CDC059-9D27-4AF7-A95B-A985DC46A968	96.7	Farenheit	No	No	No	No	NA	NA	NA	2020-04-05	24025
CE4A5997-E21C-4D08-AAFF-ADA7CD190797	98	Farenheit	No	No	No	No	NA	NA	NA	2020-04-05	24005
CBDF8A1B-D92B-4219-990A-0C49D638E6BC	97.4	Farenheit	No	No	No	No	NA	NA	NA	2020-04-05	24027
60C01B20-CABF-49B5-9774-7ADA11277BA4	96.9	Farenheit	No	No	No	No	NA	NA	NA	2020-04-05	24003
A6250C4E-F561-486B-9FE3-26E967012304	96.3	Farenheit	No	No	No	No	NA	NA	NA	2020-04-05	24005
15E89A16-B530-4FCE-B91C-45EEEAE06F5D	97.7	Farenheit	No	No	No	No	NA	NA	NA	2020-04-05	24035
BEAF6CA2-AB1B-44C0-9769-99D3240C21A0	97.2	Farenheit	No	No	No	No	NA	NA	NA	2020-04-05	24005
321C0A9C-A0CD-4EE5-8344-7FE9F4170D0F	98	Farenheit	No	No	No	No	NA	NA	NA	2020-04-05	24005
6330DDAC-F6E3-4D89-B68D-B2979D0F9707	97	Farenheit	No	No	No	No	NA	NA	NA	2020-04-05	34037
253F4FE3-1C89-4DD9-9D0D-F60F680493E6	98.2	Farenheit	No	No	No	No	NA	NA	NA	2020-04-05	24005
2735C8B6-BEE3-41DB-B461-3459BFF227D8	98	Farenheit	No	No	No	No	NA	NA	NA	2020-04-05	24013
F6F8FF01-C880-46F2-A429-D90BAD317BC1	96.3	Farenheit	No	No	No	No	NA	NA	NA	2020-04-05	25017
518FF610-E10D-414A-9332-2C510E3A118D	97.5	Farenheit	No	No	No	No	NA	NA	NA	2020-04-05	51065
E3BEAFF7-8DFA-49C6-A9A6-8B52D1FE828D	97.4	Farenheit	No	No	No	No	NA	NA	NA	2020-04-05	37191
A41E5D15-7E2A-463C-9096-DE70679935BC	98.1	Farenheit	No	No	No	No	NA	NA	NA	2020-04-05	24510
81F06BBB-DCD3-450E-82E2-6E1A6E4674DC	97.9	Farenheit	No	No	No	No	NA	NA	NA	2020-04-05	24005
C9DDD3D6-6B73-49BD-BA56-8400558A425C	98.8	Farenheit	No	No	No	No	NA	NA	NA	2020-04-05	48453
201FECC3-5365-4825-A8F9-8C1210BDB544	97.3	Farenheit	No	No	No	No	NA	NA	NA	2020-04-05	24005
4126507B-BCAD-4D30-B404-D98AECDBBA9B	-1	Farenheit	No	No	No	No	NA	NA	NA	2020-04-05	24510
90ABC781-9526-4C26-9D65-A20986A53F51	97.3	Farenheit	No	No	No	No	NA	NA	NA	2020-04-05	42017
2450544C-0E39-47C3-BEA3-31FE6E05EB84	96	Farenheit	No	No	No	No	NA	NA	NA	2020-04-05	24003
2450544C-0E39-47C3-BEA3-31FE6E05EB84	96	Farenheit	No	No	No	No	NA	NA	NA	2020-04-05	24510
7994D4BA-4EA6-491E-8BEA-E54C6E6E725E	96.4	Farenheit	No	No	No	No	NA	NA	NA	2020-04-05	24027
73BB09FB-24D0-47ED-B5F2-4E9F7F8FA4B2	97	Farenheit	No	No	No	No	NA	NA	NA	2020-04-05	24510
C2480C3E-FD71-45D0-BE78-BABB56D52C18	97.1	Farenheit	No	No	No	No	NA	NA	NA	2020-04-05	24013
483F21DE-D109-4E79-AF48-B72517D80044	97.7	Farenheit	No	No	No	No	NA	NA	NA	2020-04-05	24027
4D1AE2BF-D6DA-4C9A-A920-BF421CABF0A4	97.2	Farenheit	No	No	No	No	NA	NA	NA	2020-04-05	24013
C6552C81-FC7D-4BC2-B10F-5BC7F184DEAA	97.2	Farenheit	No	No	No	No	NA	NA	NA	2020-04-05	24005
29878D84-E7D8-4B30-8D3B-38A7A50F1CFC	98.6	Farenheit	No	No	No	No	NA	NA	NA	2020-04-05	24510
25F3CDCD-B1D0-4CF4-B5C8-F39E18B0CBE7	98.7	Farenheit	No	No	No	No	NA	NA	NA	2020-04-05	24005
25F3CDCD-B1D0-4CF4-B5C8-F39E18B0CBE7	98.7	Farenheit	No	No	No	No	NA	NA	NA	2020-04-05	24510
911FEDF6-885B-48FE-B434-5D3454A1333D	96.8	Farenheit	No	No	No	No	NA	NA	NA	2020-04-05	24005
40013FDD-E717-4998-BEB9-152A21096E1B	97.8	Farenheit	No	No	No	No	NA	NA	NA	2020-04-05	24005
554189D7-12F7-4092-BABD-EDB27C2DE8AE	-1	Farenheit	No	No	No	No	NA	NA	NA	2020-04-05	24005
4AFF35C8-5F1F-4165-A8A2-00736D780461	97.9	Farenheit	No	No	No	No	NA	NA	NA	2020-04-05	24005
6CEE2805-1BA5-427A-A6F7-8B9C87361693	98.6	Farenheit	No	No	No	No	NA	NA	NA	2020-04-05	24013
00EADFF2-F5CD-43FA-9E19-7C53A60519F6	98	Farenheit	No	No	No	No	NA	NA	NA	2020-04-05	24027
03802F23-DF28-4EB9-A3FE-810A8883C8D4	98.4	Farenheit	No	No	No	No	NA	NA	NA	2020-04-05	24003
7BE86B38-87C3-436E-BC1E-6B6FE6F374B8	97.1	Farenheit	No	No	No	No	NA	NA	NA	2020-04-05	24510
C4D7CF2B-BC9C-4E4C-888E-D9BC378FE260	97.6	Farenheit	No	No	No	No	NA	NA	NA	2020-04-05	24025
7C8BCAAB-7F7F-4E84-AC80-715E7E5C62EF	98.6	Farenheit	No	No	No	No	NA	NA	NA	2020-04-05	24025
40C26EA8-B644-49D1-9326-8329A3F0A36C	97.6	Farenheit	No	No	No	No	NA	NA	NA	2020-04-05	36047
D0E9D3EE-225F-41DD-ABEB-864E313E3542	97.8	Farenheit	No	No	No	No	NA	NA	NA	2020-04-05	24003
85576BB8-66B4-4E80-916B-8E401E5EA6B0	98.1	Farenheit	No	No	No	No	NA	NA	NA	2020-04-05	24035
FC29CFCE-7BC5-4D9D-B32C-5EA3B7C5AEEE	-1	Farenheit	No	No	No	No	NA	NA	NA	2020-04-05	24005
457AEB3B-A276-4BEC-A3AD-EECBAECC0647	98.2	Farenheit	No	No	No	No	NA	NA	NA	2020-04-05	24005
872DB1B3-8741-4B37-99B3-845DA6E17FF0	97	Farenheit	No	No	No	No	NA	NA	NA	2020-04-05	24027
B07911A8-3452-4ADF-860E-F125D47BDD82	97.7	Farenheit	No	No	No	No	NA	NA	NA	2020-04-05	24013
37705240-ECC3-4AF3-A164-06BB580C16A8	98.1	Farenheit	No	No	No	No	NA	NA	NA	2020-04-05	24510
DF2D45AD-A2F1-449C-9EED-93E6DB163887	97.6	Farenheit	No	No	No	No	NA	NA	NA	2020-04-05	24005
CBA604E1-4EB8-4758-B4C4-40356A039BDD	-1	Farenheit	No	No	No	No	NA	NA	NA	2020-04-05	24003
80D5CABB-A656-43E6-9BF5-0DA922D5380B	-1	Farenheit	No	No	No	No	NA	NA	NA	2020-04-05	24025
27CDA19A-11E9-4A99-80BE-237A17BF069C	98.4	Farenheit	No	No	No	No	NA	NA	NA	2020-04-05	51610
CBA604E1-4EB8-4758-B4C4-40356A039BDD	96.9	Farenheit	No	No	No	No	NA	NA	NA	2020-04-05	24003
220D299C-423F-4C85-B85E-D268B5A346D4	97.4	Farenheit	No	No	No	No	NA	NA	NA	2020-04-05	37081
BA0DA513-4613-4D75-B3B1-57B9B377F551	96	Farenheit	No	No	No	No	NA	NA	NA	2020-04-05	24027
A3F70FED-8E7E-4A31-9356-3A39D34C7265	97.3	Farenheit	No	No	No	No	NA	NA	NA	2020-04-05	24510
E5FB0848-B6D9-4614-A11B-D0133957583F	98.6	Farenheit	No	No	No	No	NA	NA	NA	2020-04-05	24021
C6B5215E-2E52-4F56-A9ED-DF742C7EA684	97.7	Farenheit	No	No	No	No	NA	NA	NA	2020-04-05	24025
DD3BDB6F-740D-43FC-B10D-E3AB9720C196	97.9	Farenheit	No	No	No	No	NA	NA	NA	2020-04-05	24025
00429372-4AA0-421B-97D3-321339438F8E	98.3	Farenheit	No	No	No	No	NA	NA	NA	2020-04-05	39085
A07E4AD4-E36D-4C15-BC95-80672F8BADFE	96.6	Farenheit	No	No	No	No	NA	NA	NA	2020-04-05	24510
62E3A598-76F7-4217-83DC-845084D34151	97.2	Farenheit	No	No	No	No	NA	NA	NA	2020-04-05	24510
E00D3E7E-DF17-4B85-9AFD-6AC6697FCE29	98.4	Farenheit	No	No	No	No	NA	NA	NA	2020-04-05	11001
A87A18C7-A27E-4945-ADC5-8C848080E4C4	97.3	Farenheit	No	No	No	No	NA	NA	NA	2020-04-05	24005
16847A21-02CA-4694-9F50-7AD0BA525901	97.8	Farenheit	No	No	No	No	NA	NA	NA	2020-04-05	24510
73B775F2-1D1B-449A-AD76-078616737962	97.8	Farenheit	No	No	No	No	NA	NA	NA	2020-04-05	24005
3C648A9A-7FBD-481D-B63E-CE9D0F257414	97	Farenheit	No	No	No	No	NA	NA	NA	2020-04-05	24027
3C8DD943-741F-493C-9693-578CDC124E10	98.1	Farenheit	No	No	No	No	NA	NA	NA	2020-04-05	42133
D6B623AE-98A0-4A40-9800-5887E56E0225	-1	Farenheit	No	No	No	No	NA	NA	NA	2020-04-05	24005
85334244-9F56-4352-9801-C9C067968D20	96.7	Farenheit	No	No	No	No	NA	NA	NA	2020-04-05	24005
B166BEAD-BEC3-4268-9DF5-76A8A13ED959	97	Farenheit	No	No	No	No	NA	NA	NA	2020-04-05	24031
B3E63681-5F21-48FD-91E3-4AD11122DDEC	98.5	Farenheit	No	No	No	No	NA	NA	NA	2020-04-05	24031
04447316-21DA-4647-B123-C68EA0B01989	98	Farenheit	No	No	No	No	NA	NA	NA	2020-04-05	24031
FF54E07A-0317-4C50-9BE9-850A0B019D15	98.8	Farenheit	No	No	No	No	NA	NA	NA	2020-04-05	39061
692E85A1-A037-4779-9A61-8ED8BD16F84F	98.5	Farenheit	No	No	No	No	NA	NA	NA	2020-04-05	11001
F6C133A9-313A-4545-8A56-F8DF38DD4CDA	97.6	Farenheit	No	No	No	No	NA	NA	NA	2020-04-05	51013
6A50DB95-A5B7-4462-8503-D8A3E5A9DA65	98.8	Farenheit	No	No	No	No	NA	NA	NA	2020-04-05	25017
AD848568-3C61-48B1-956E-8DC261E1BA42	97.9	Farenheit	No	No	No	No	NA	NA	NA	2020-04-05	24035
6A50DB95-A5B7-4462-8503-D8A3E5A9DA65	-1	Farenheit	No	No	No	No	NA	NA	NA	2020-04-05	25017
B15D328F-52E9-486C-A342-0BAEEE62E4E6	99.9	Farenheit	No	No	No	No	NA	NA	NA	2020-04-05	42017
68B18987-7DB6-4EB2-BF5E-7D1B887E833E	98.6	Farenheit	No	No	No	No	NA	NA	NA	2020-04-05	24027
88007F4E-0341-487A-BD82-6A0724967BA4	97.4	Farenheit	No	No	No	No	NA	NA	NA	2020-04-05	24003
58D9F87E-6745-46EA-9894-C3CB7A4CDCCB	97.8	Farenheit	No	No	No	No	NA	NA	NA	2020-04-05	42077
EE882E28-4444-4444-9B22-A6591DD6E025	97.4	Farenheit	No	No	No	No	NA	NA	NA	2020-04-05	51059
063F921C-48F8-4530-B64F-AEF8BB8A4F29	98.8	Farenheit	No	No	No	No	NA	NA	NA	2020-04-05	24510
EA659015-8994-41AE-99C0-B9526A40B21B	97.9	Farenheit	No	No	No	No	NA	NA	NA	2020-04-05	24510
F91562AA-4FB3-4E5C-A413-70FD3E809B0E	97.1	Farenheit	No	No	No	No	NA	NA	NA	2020-04-05	24027
5A63DEDB-549C-4CE8-83AD-A9C656B93FF4	97	Farenheit	No	No	No	No	NA	NA	NA	2020-04-05	29189
047E03D4-4203-4C75-A0AB-B266302C462B	97.1	Farenheit	No	No	No	No	NA	NA	NA	2020-04-05	24003
929B1196-36A6-486B-AD6E-3209BE950B1B	97.6	Farenheit	No	No	No	No	NA	NA	NA	2020-04-05	47065
E3F1C005-F553-4E87-8FDC-123983732755	-1	Farenheit	No	No	No	No	NA	NA	NA	2020-04-05	25009
97E71035-F2F4-4A56-A096-D824667A0B45	97.9	Farenheit	No	No	No	No	NA	NA	NA	2020-04-05	24510
BEBBCC91-9CDC-4937-90E7-0DF7F94242BA	96.7	Farenheit	No	No	No	No	NA	NA	NA	2020-04-05	24003
6129536F-0A0C-4133-ABDA-04A846E7815B	97	Farenheit	No	No	No	No	NA	NA	NA	2020-04-05	24510
C90EB2EE-AC20-48BC-929E-4509604AE9E3	-1	Farenheit	No	No	No	No	NA	NA	NA	2020-04-05	24005
64F07529-E616-42E3-B1C6-D14DA965A6D2	98.6	Farenheit	No	No	No	No	NA	NA	NA	2020-04-05	24029
179CEB7A-EF43-4AB0-81D9-47889B912D2B	98.4	Farenheit	No	No	No	No	NA	NA	NA	2020-04-05	29189
FDF4FA82-16D4-4F54-BC7D-DFFBC3DDFAF0	98.5	Farenheit	No	No	No	No	NA	NA	NA	2020-04-05	11001
E89EE856-BCB6-4E16-B830-DF3D699AB549	98	Farenheit	No	No	No	No	NA	NA	NA	2020-04-05	24005
81EFB384-2E00-47C3-8F9C-539FC68E0D55	98.8	Farenheit	No	No	No	No	NA	NA	NA	2020-04-05	24027
016C465D-278D-4386-AD79-594FDFD83CDD	97	Farenheit	No	No	No	No	NA	NA	NA	2020-04-05	24031
BC31127C-2081-4E9E-A6F2-C4EA3088DBA1	98.6	Farenheit	No	No	No	No	NA	NA	NA	2020-04-05	26057
F64EB759-9357-4D19-BB7C-1A6C4BF37954	98	Farenheit	No	No	No	No	NA	NA	NA	2020-04-05	24005
9A4F451E-5AE3-47FC-96C4-2240BE401F98	97	Farenheit	No	No	No	No	NA	NA	NA	2020-04-05	24003
17824363-F2AF-4FFA-BB8C-9A6F5E8AADF0	-1	Farenheit	No	No	No	No	NA	NA	NA	2020-04-05	24005
6964EEA0-01AB-4C98-9F9B-BD1060D8A16B	97.9	Farenheit	No	No	No	No	NA	NA	NA	2020-04-05	24005
F9377C06-09F8-4298-B3C6-662179F70A68	98	Farenheit	No	No	No	No	NA	NA	NA	2020-04-05	24510
F9377C06-09F8-4298-B3C6-662179F70A68	98	Farenheit	No	No	No	No	NA	NA	NA	2020-04-05	24005
073B6115-5347-4F75-8F0A-F4EBD1350987	97.1	Farenheit	No	No	No	No	NA	NA	NA	2020-04-05	24005
9B9A66E5-CE6A-4FCF-859E-9F123C84FF85	97.9	Farenheit	No	No	No	No	NA	NA	NA	2020-04-05	24510
E8C22E8F-1E3E-48EC-B759-D358DDEC82D3	-1	Farenheit	No	No	No	No	NA	NA	NA	2020-04-05	24003
791874D3-5C77-4DD4-8B4D-262867ADA77E	97.6	Farenheit	No	No	No	No	NA	NA	NA	2020-04-05	24005
A59F67FB-87CB-42B4-B3E3-92B573462E98	-1	Farenheit	No	No	No	No	NA	NA	NA	2020-04-05	24025
8083F21F-3FED-4E47-A364-8BC54BB8FB85	96.7	Farenheit	No	No	No	No	NA	NA	NA	2020-04-05	24510
1B9EB31A-31D3-45CB-9C79-A0FF0D155BB6	98.6	Farenheit	No	No	No	No	NA	NA	NA	2020-04-05	24005
C8CA2B04-49EB-42C8-BB59-12DE880381FC	-1	Farenheit	No	No	No	No	NA	NA	NA	2020-04-05	24005
17824363-F2AF-4FFA-BB8C-9A6F5E8AADF0	97.1	Farenheit	No	No	No	No	NA	NA	NA	2020-04-05	24005
849ABAF6-BAB9-406E-BC51-1D9E19952A80	-1	Farenheit	No	No	No	No	NA	NA	NA	2020-04-05	34037
C8CA2B04-49EB-42C8-BB59-12DE880381FC	98.2	Farenheit	No	No	No	No	NA	NA	NA	2020-04-05	24005
849ABAF6-BAB9-406E-BC51-1D9E19952A80	98.4	Farenheit	No	No	No	No	NA	NA	NA	2020-04-05	34037
CEC1FBA9-B2A2-4FE0-8DBF-EAD94D0D29B9	-1	Farenheit	No	No	No	No	NA	NA	NA	2020-04-05	24027
9B84B0C5-9562-4663-BC5E-524608541C27	98.4	Farenheit	No	No	No	No	NA	NA	NA	2020-04-05	51013
8E9E67A9-A41F-428E-9F33-A25BCFFCF318	98.3	Farenheit	No	No	No	No	NA	NA	NA	2020-04-05	11001
3E7359CA-9F9D-4C0A-89C0-280FC9E4CC7D	96.4	Farenheit	No	No	No	No	NA	NA	NA	2020-04-05	24005
416E89DC-182B-4A43-B3CB-095BB50247BB	-1	Farenheit	No	No	No	No	NA	NA	NA	2020-04-05	24510
490D2D59-FCC8-49E4-98C2-AC1B530A9296	97.4	Farenheit	No	No	No	No	NA	NA	NA	2020-04-05	24005
E567CB70-A8BD-42CD-8039-33D25EDB8D37	96	Farenheit	No	No	No	No	NA	NA	NA	2020-04-05	51013
3A18BC8C-7020-44C7-9224-21AC2A5E6ABF	-1	Farenheit	No	No	No	No	NA	NA	NA	2020-04-05	24005
9CA62DFD-B7A5-4305-960D-7DF692F70148	97.4	Farenheit	No	No	No	No	NA	NA	NA	2020-04-05	24005
9CAAC118-22E7-4EFA-A86C-8949363D8C5E	97.7	Farenheit	No	No	No	No	NA	NA	NA	2020-04-05	24027
E8C22E8F-1E3E-48EC-B759-D358DDEC82D3	-1	Farenheit	No	No	No	No	NA	NA	NA	2020-04-05	24003
E8C22E8F-1E3E-48EC-B759-D358DDEC82D3	-1	Farenheit	No	No	No	No	NA	NA	NA	2020-04-05	24003
4193BC7F-D47E-40F8-9C07-6111B66A43F2	96.1	Farenheit	No	No	No	No	NA	NA	NA	2020-04-05	42003
9C3F8BC9-C679-4D94-9B61-26D811DC8774	97	Farenheit	No	No	No	No	NA	NA	NA	2020-04-05	11001
9E7FB48B-F2B1-46CA-9766-981EA22A188B	97.8	Farenheit	No	No	No	No	NA	NA	NA	2020-04-05	24031
61FB6FBD-B05C-46AA-B142-6F07350FF4FE	96.6	Farenheit	No	No	No	No	NA	NA	NA	2020-04-05	24003
A0DB04FA-2898-4B45-8D07-54EEB5BED028	96.8	Farenheit	No	No	No	No	NA	NA	NA	2020-04-05	24005
32E82102-FA68-49EF-A0BC-D18B11E01217	97.9	Farenheit	No	No	No	No	NA	NA	NA	2020-04-05	24003
7D170E13-C1CC-4396-9D7D-EB7090B81276	98.4	Farenheit	No	No	No	No	NA	NA	NA	2020-04-05	15003
41FF026B-589D-433F-988E-1D72FFFFBD88	99.1	Farenheit	No	No	No	No	NA	NA	NA	2020-04-05	24025
205D896E-9FB8-43E0-9ACC-1C3CF410E9D3	98.4	Farenheit	No	No	No	No	NA	NA	NA	2020-04-05	24027
A3707137-C6E4-404A-A254-481E99BA4296	98.1	Farenheit	No	No	No	No	NA	NA	NA	2020-04-05	42091
8C75F1FA-937D-427B-9BBE-8FF814E1BD0C	96.4	Farenheit	No	No	No	No	NA	NA	NA	2020-04-05	24005
DFB37FCF-96E6-407D-AFDB-C37547471D64	98.4	Farenheit	No	No	No	No	NA	NA	NA	2020-04-05	36085
14F0A383-773A-4CD6-A6B4-5C81F5FBF39C	98.6	Farenheit	No	No	No	No	NA	NA	NA	2020-04-05	24025
6145BD0D-AAE5-4B74-9C4C-9CB87ABF701E	98.1	Farenheit	No	No	No	No	NA	NA	NA	2020-04-05	24025
95043590-9453-4FF7-9D3E-6E33A828B504	97.9	Farenheit	No	No	No	No	NA	NA	NA	2020-04-05	24510
82C56538-40F9-4AB9-96CD-BDC3E68042EB	97	Farenheit	No	No	No	No	NA	NA	NA	2020-04-05	24003
64CCC805-75E3-4907-8867-85578A5888F5	97.2	Farenheit	No	No	No	No	NA	NA	NA	2020-04-05	24510
B0F4A224-EE54-4D21-8E1E-698A42FFB26E	98.6	Farenheit	No	No	No	No	NA	NA	NA	2020-04-05	24510
02570D1A-F2CB-4242-894F-649DBF6B8B2B	97.6	Farenheit	No	No	No	No	NA	NA	NA	2020-04-05	24031
02570D1A-F2CB-4242-894F-649DBF6B8B2B	97.6	Farenheit	No	No	No	No	NA	NA	NA	2020-04-05	24033
595F17D2-CC37-4861-8998-98D1AC65D3F8	97.8	Farenheit	No	No	No	No	NA	NA	NA	2020-04-05	24035
C281567A-7035-45C3-A434-8283B22A1951	97.6	Farenheit	No	No	No	No	NA	NA	NA	2020-04-05	24510
9954FC86-54FB-483F-9802-5716B9704954	97.7	Farenheit	No	No	No	No	NA	NA	NA	2020-04-05	51013
5BAB29C8-4707-45AF-9910-3AC7D75C1D96	-1	Farenheit	No	No	No	No	NA	NA	NA	2020-04-05	47037
2735C8B6-BEE3-41DB-B461-3459BFF227D8	98.2	Farenheit	No	No	No	No	NA	NA	NA	2020-04-05	24013
BE0EC999-3499-46BB-9516-408C34CE7B82	97	Farenheit	No	No	No	No	NA	NA	NA	2020-04-05	8041
7C6D39FC-D52F-4A3E-947C-CA4CDB136023	98.6	Farenheit	No	No	No	No	NA	NA	NA	2020-04-05	24003
559BD6C1-878D-4EE5-AE76-816B1C0FEEFA	97.9	Farenheit	No	No	No	No	NA	NA	NA	2020-04-05	39097
9E852C14-8BDD-45CA-B8AE-8C2DA8B80B19	-1	Farenheit	No	No	No	No	NA	NA	NA	2020-04-05	36119
6E11099B-50A9-4C52-AC8A-D92BCED9FAE1	97	Farenheit	No	No	No	No	NA	NA	NA	2020-04-05	24510
BA2CC92B-950B-4E74-8AAD-1B0DC20E70C7	97.9	Farenheit	No	No	No	No	NA	NA	NA	2020-04-05	24510
C278CE4D-DA08-4E27-9A99-9B68CCDFC997	98.7	Farenheit	No	No	No	No	NA	NA	NA	2020-04-05	42091
7AF873CD-5B95-4E2A-9502-F1E5AF04FC0D	98.4	Farenheit	No	No	No	No	NA	NA	NA	2020-04-05	24013
FCF53E79-791A-43C9-9F65-430125FAACEC	97.5	Farenheit	No	No	No	No	NA	NA	NA	2020-04-05	24005
F4D380D0-9D12-4132-8651-C0208CA92249	98.5	Farenheit	No	No	No	No	NA	NA	NA	2020-04-05	36119
EE3E2771-06F5-40B9-B2EF-693E441A59B7	97.5	Farenheit	No	No	No	No	NA	NA	NA	2020-04-05	24005
85256000-F79E-4A26-83B3-F05DA94F36FA	98.5	Farenheit	No	No	No	No	NA	NA	NA	2020-04-05	36119
0254FEFB-603E-479B-BE7F-9325B4132C87	98.4	Farenheit	No	No	No	No	NA	NA	NA	2020-04-05	36067
58A17213-01E8-4105-954B-E0413E9F61FE	-1	Farenheit	No	No	No	No	NA	NA	NA	2020-04-05	24510
8B6C1210-7616-47FA-A79C-8F8CE1BDD9BB	98.2	Farenheit	No	No	No	No	NA	NA	NA	2020-04-05	45051
3DB7B466-61FA-4DB3-A15B-21D2B8C3D0DC	97.9	Farenheit	No	No	No	No	NA	NA	NA	2020-04-05	24005
32F74996-AD8C-4F32-9F70-1218F4322BAB	-1	Farenheit	No	No	No	No	NA	NA	NA	2020-04-05	24013
7E644A18-8038-48FA-B4B7-F31B37F5658B	97.4	Farenheit	No	No	No	No	NA	NA	NA	2020-04-05	24025
7E644A18-8038-48FA-B4B7-F31B37F5658B	97.4	Farenheit	No	No	No	No	NA	NA	NA	2020-04-05	24025
C35036F7-0B53-4578-B95B-7677301F31A4	-1	Farenheit	No	No	No	No	NA	NA	NA	2020-04-05	24510
8B23A20D-EBBF-42AC-A973-27A99F06D7FD	-1	Farenheit	No	No	No	No	NA	NA	NA	2020-04-05	24510
91734C7F-EC3C-4F6F-8742-391B64C04CE3	97.7	Farenheit	No	No	No	No	NA	NA	NA	2020-04-05	24035
411F3604-A5A7-49CE-B6EE-1461445E57C9	97.3	Farenheit	No	No	No	No	NA	NA	NA	2020-04-05	24005
78411A3C-084D-4908-B26F-70AB19300F3E	98	Farenheit	No	No	No	No	NA	NA	NA	2020-04-05	24005
CCD72B05-56C9-4045-ADEF-DF17158F954C	97.1	Farenheit	No	No	No	No	NA	NA	NA	2020-04-05	24005
8B23A20D-EBBF-42AC-A973-27A99F06D7FD	-1	Farenheit	No	No	No	No	NA	NA	NA	2020-04-05	24510
39D054A5-D71A-4C8C-9EEB-20A3777C7A79	97.6	Farenheit	No	No	No	No	NA	NA	NA	2020-04-05	24003
C35036F7-0B53-4578-B95B-7677301F31A4	-1	Farenheit	No	No	No	No	NA	NA	NA	2020-04-05	24510
5DAAE9ED-56D2-4FED-9E2E-C9EA768E27FB	98.6	Farenheit	No	No	No	No	NA	NA	NA	2020-04-05	24035
C2242535-AC47-4335-A8AC-03DEB79AB4E5	97.8	Farenheit	No	No	No	No	NA	NA	NA	2020-04-05	6037
2A3B2E2B-5231-4976-8937-C52BF8A6D949	98.2	Farenheit	No	No	No	No	NA	NA	NA	2020-04-05	42125
0AA0005B-E3AE-4A85-A23C-0874C787AC4D	97.6	Farenheit	No	No	No	No	NA	NA	NA	2020-04-05	24015
39D054A5-D71A-4C8C-9EEB-20A3777C7A79	97.6	Farenheit	No	No	No	No	NA	NA	NA	2020-04-05	24003
B132BB1D-FC19-45AF-82B2-92B3F418D249	96.8	Farenheit	No	No	No	No	NA	NA	NA	2020-04-05	24510
95B8105E-8BB7-41FD-A281-999F076EFFF2	98.6	Farenheit	No	No	No	No	NA	NA	NA	2020-04-05	24510
47669C25-2787-4B56-8CC9-0C250DFE3B1A	-1	Farenheit	No	No	No	No	NA	NA	NA	2020-04-05	24003
697CC4FA-75D9-40C6-834E-4D4BBBF9B514	97.1	Farenheit	No	No	No	No	NA	NA	NA	2020-04-05	24005
47669C25-2787-4B56-8CC9-0C250DFE3B1A	97.6	Farenheit	No	No	No	No	NA	NA	NA	2020-04-05	24003
9DF972AE-64A3-4009-8C22-CA745C5B0E98	96.6	Farenheit	No	No	No	No	NA	NA	NA	2020-04-05	24510
3039DCD3-03D9-4301-BD4D-2720D886D090	96.6	Farenheit	No	No	No	No	NA	NA	NA	2020-04-05	24005
2D096C95-1971-4B6B-BC74-8A338D38DA19	98.6	Farenheit	No	No	No	No	NA	NA	NA	2020-04-05	17043
01249D43-A436-4901-BCC9-06F055DE37C6	-1	Farenheit	No	No	No	No	NA	NA	NA	2020-04-05	24005
E228596B-B31E-4F53-AF48-6757D29D3A7F	97.5	Farenheit	No	No	No	No	NA	NA	NA	2020-04-05	24003
E0D3B027-56A0-465F-AEEF-95EEAAC04FB4	97.2	Farenheit	No	No	No	No	NA	NA	NA	2020-04-05	51013
D6EA1AED-E1BD-40B4-8818-2C8BACA10702	97.5	Farenheit	No	No	No	No	NA	NA	NA	2020-04-05	24005
08A91574-76C1-4421-9180-613E9B65A266	98.8	Farenheit	No	No	No	No	NA	NA	NA	2020-04-05	11001
[truncated: 173,159 more rows]
